# Supplementary material for: Integrative DNA methylation and gene expression analysis in high-grade soft tissue sarcomas
Source: Genome Biol. 2013 Dec 17;14(12):r137. doi: 10.1186/gb-2013-14-12-r137 (PMC4054884; doi:10.1186/gb-2013-14-12-r137)
Supplement: Additional file 1: Table S1 — Patient characteristics. Summary of clinical and molecular characteristics of the 80 primary sarcoma samples analyzed (NA, not available). Table S2. Cell line characteristics. Summary of the sarcoma cell lines analyzed in this study. (ATCC, American-type culture collection; PS, penicillin/streptomycin). Table S3. Classification performance. Table S4. Bootstrapping. Table S5. PAM classification. Table S6. Set of 216 CpG sites. Table S7. Beta values of the selected set/all CpGs. Table S8. Correlation with gene expression. Table S9. Cluster comparison. Table S10. Comparison of cluster versus fat methylation. Table S11. Comparison of cluster versus fat gene expression. Table S12. Cell line classification. Table S13. Primer sequences for pyrosequencing and qPCR. (Btn, biotin). [file gb-2013-14-12-r137-S1.xlsx]

## Sheet: Table S1
Case ID	Diagnosis	Age (years)	Sex	Tumor Site	Grade	Molecular Confirmation
LMS-01	LMS	67	Female	Right upper limb	III	-
LMS-02	LMS	69	Female	Retroperitoneum	II	-
LMS-03	LMS	69	Female	Right ellbow	II	-
LMS-04	LMS	49	Female	Retroperitoneum	II	-
LMS-05	LMS	79	Male	Right upper limb	II	-
LMS-06	LMS	57	Male	Abdomen	II	-
LMS-07	LMS	81	Female	Vena cava inferior	II	-
LMS-08	LMS	54	Female	Retroperitoneum	NA	-
LMS-09	LMS	65	Male	Right upper limb	III	-
LMS-10	LMS	56	Female	Left upper limb		-
SS-01	SS	22	Female	Right chest	III	SS18-SSX2
SS-02	SS	28	Female	Left lower limb	II-III	SS18-SSX1
SS-03	SS	91	Female	Right upper limb	III	SS18-SSX2
SS-04	SS	15	Female	Right upper limb	NA	SS18-SSX2
SS-05	SS	64	Male	Left thumb	III	SS18-SSX1
SS-06	SS	27	Male	Left upper limb	III	SS18-SSX2
SS-07	SS	19	Male	Right lower limb	II	SS18-SSX1
SS-08	SS	39	Male	Left upper limb	III	SS18-SSX1
SS-09	SS	10	Male	Left upper limb	III	SS18-SSX1
SS-10	SS	24	Female	Lower limb	II	SS18-SSX1
MPNST-01	MPNST	30	Female	Left upper limb	III	SS18-SSX neg
MPNST-02	MPNST	76	Female	NA	NA	SS18-SSX neg
MPNST-03	MPNST	11	Female	NA	NA	SS18-SSX neg
MPNST-04	MPNST	42	Female	Left groin	III	SS18-SSX neg
MPNST-05	MPNST	57	Male	NA	NA	SS18-SSX neg
MPNST-06	MPNST	48	Male	Soft tissue	NA	SS18-SSX neg
MPNST-07	MPNST	22	Male	Right upper limb	III	SS18-SSX neg
MPNST-08	MPNST	25	Female	Abdomen	III	SS18-SSX neg
MPNST-09	MPNST	11	Male	Soft tissue	NA	SS18-SSX neg
MPNST-10	MPNST	24	Male	muscle compartiment	III	SS18-SSX neg
UPS-01	UPS	65	Female	Right upper limb	III	-
UPS-02	UPS	69	Male	Left upper limb	III	-
UPS-03	UPS	57	Male	Right upper limb	III	-
UPS-04	UPS	64	Female	Right hip	III	-
UPS-05	UPS	65	Female	Left upper limb	III	-
UPS-06	UPS	55	Male	Left upper limb	III	-
UPS-07	UPS	25	Female	Right upper limb	III	-
UPS-08	UPS	67	Male	Left upper limb	III	-
UPS-09	UPS	73	Male	Groin + Right upper limb	III	-
UPS-10	UPS	85	Female	Right upper limb	III	-
UPS-11	UPS	91	Female	Right lower limb	III	-
UPS-12	UPS	67	Male	Right upper limb	NA	-
UPS-13	UPS	76	Female	Left upper limb	III	-
MFS-01	MFS	88	Female	Left upper limb	III	-
MFS-02	MFS	79	Female	Left hip	III	-
MFS-03	MFS	61	Female	Left shoulder	III	-
MFS-04	MFS	74	Female	Thigh	II-III	-
MFS-05	MFS	67	Male	Left tigh	II	-
MFS-06	MFS	71	Female	Left upper limb	III	-
MFS-07	MFS	76	Male	Left lower limb	II	-
PLS-01	PLS	77	Male	Right tigh	III	-
PLS-02	PLS	76	Female	Left forearm	III	-
PLS-03	PLS	57	Male	Left forearm	III	-
PLS-04	PLS	54	Male	Left upper limb	III	-
PLS-05	PLS	61	Male	Buttock	III	-
PLS-06	PLS	52	Male	Right upper limb	III	-
PLS-07	PLS	38	Female	Buttock	III	-
PLS-08	PLS	63	Female	Left upper limb	III	-
DDLS-01	DDLS	79	Male	Abdomen	II	12q amplification
DDLS-02	DDLS	62	Male	Abdomen	II	12q amplification
DDLS-03	DDLS	70	Female	Retroperitoneum	III	12q amplification
DDLS-04	DDLS	47	Female	Abdomen	III	12q amplification
DDLS-05	DDLS	66	Male	Retroperitoneum	III	12q amplification
DDLS-06	DDLS	61	Male	Duodenum	III	12q amplification
DDLS-07	DDLS	50	Male	Retroperitoneum	III	12q amplification
DDLS-08	DDLS	67	Male	Retroperitoneum	III	12q amplification
DDLS-09	DDLS	63	Male	Abdomen	III	12q amplification
DDLS-10	DDLS	57	Female	Peritoneum	III	12q amplification
DDLS-11	DDLS	65	Male	Abdomen	II	12q amplification
DDLS-12	DDLS	48	Male	Retroperitoneum	III	12q amplification
MLS-01	MLS	51	Female	Left upper limb	II	FUS-DDIT3 II
MLS-02	MLS	32	Male	Left upper limb	II	FUS-DDIT3 III
MLS-03	MLS	34	Female	Left upper limb	II	FUS-DDIT3 I
MLS-04	MLS	59	Male	Lymph nodule groin + left upper limb	I-II	NA
MLS-05	MLS	65	Female	NA	III	EWSR1-DDIT3
MLS-06	MLS	40	Female	Leg	III	FUS-DDIT3 I
MLS-07	MLS	42	Male	Left upper limb	I	FUS-DDIT3 I
MLS-08	MLS	36	Male	Right upper limb	III	FUS-DDIT3 II
MLS-09	MLS	40	Female	Right upper limb	III	FUS-DDIT3 I
MLS-10*	MLS	39	Male	Left tigh	II	FUS-DDIT3 I
* no gene expression data were available

## Sheet: Table S2
Cell Line	Subtype	Molecular Confirmation	Culture Condition	Reference / Source
CME	SS	SS18/SSX 2	RPMI, 10% FCS, 1% PS	Renwick PJ et al., 1995
1273	SS	SS18/SSX 2	Ham´s F12, 10% FCS, 1% PS	Xie Y et al., 2006
SYO-1	SS	SS18/SSX 2	DMEM, 10% FCS, 1% PS	Kawai A et al., 2004
Fuji	SS	SS18/SSX 2	RPMI, 10% FCS, 1% PS	Watanabe T et al., 2006
HS-SY-II	SS	SS18/SSX 1	DMEM, 10% FCS, 1% PS	Sonobe H et al., 1992
STS8814	MPNST	-	DMEM, 10% FCS, 1% PS	DeClue JE et al., 1992
STS26T	MPNST	-	DMEM, 10% FCS, 1% PS	Huynh DP & Pulst SM, 1996
T265	MPNST	-	RPMI, 10% FCS, 1% PS	Badache A & De Vries GH, 1998
T449	WDLS	amp 12q14.14.1-15	RPMI, 10% FCS, 1% PS	Pedeutour F et al., 1999
T778	WDLS	amp 12q14.14.1-15	RPMI, 10% FCS, 1% PS	Pedeutour F et al., 1999
FU-DDLS-1	DDLS	amp 12q14.14.1-15	RPMI, 10% FCS, 1% PS	Nishio J et al., 2004
SW872	LS	-	RPMI, 10% FCS, 1% PS	ATCC
MLS402	MLS	FUS-CHOP	RPMI, 10% FCS, 1% PS	Aman P et al., 1993
MLS1765	MLS	FUS-CHOP	RPMI, 10% FCS, 1% PS	Aman P et al., 1993
HT1080	FS	-	DMEM, 10% FCS, 1% PS	ATCC
Aman P, Ron D, Mandahl N, Fioretos T, Heim S, Arheden K, Willen H, Rydholm A, Mitelman F. 1992. Rearrangement of the transcription factor gene CHOP in myxoid liposarcomas with t(12;16)(q13;p11). Genes Chromosomes Cancer 5:278-285.
Badache A, De Vries GH. 1998. Neurofibrosarcoma-derived Schwann cells overexpress platelet-derived growth factor (PDGF) receptors and are induced to proliferate by PDGF BB. J Cell Physiol 177:334-342.
Huynh DP, Pulst SM. 1996. Neurofibromatosis 2 antisense oligodeoxynucleotides induce reversible inhibition of schwannomin synthesis and cell adhesion in STS26T and T98G cells. Oncogene 13:73-84.
Kawai A, Naito N, Yoshida A, Morimoto Y, Ouchida M, Shimizu K, Beppu Y. 2004. Establishment and characterization of a biphasic synovial sarcoma cell line, SYO-1. Cancer Lett 204:105-113.
Nishio J, Iwasaki H, Ishiguro M, Ohjimi Y, Fujita C, Ikegami H, Ariyoshi A, Naito M, Kaneko Y, Kikuchi M. 2003. Establishment of a novel human dedifferentiated liposarcoma cell line, FU-DDLS-1: conventional and molecular cytogenetic characterization. Int J Oncol 22:535-542.
Pedeutour F, Forus A, Coindre JM, Berner JM, Nicolo G, Michiels JF, Terrier P, Ranchere-Vince D, Collin F, Myklebost O, Turc-Carel C. 1999. Structure of the supernumerary ring and giant rod chromosomes in adipose tissue tumors. Genes Chromosomes Cancer 24:30-41.
Renwick PJ, Reeves BR, Dal Cin P, Fletcher CD, Kempski H, Sciot R, Kazmierczak B, Jani K, Sonobe H, Knight JC. 1995. Two categories of synovial sarcoma defined by divergent chromosome translocation breakpoints in Xp11.2, with implications for the histologic sub-classification of synovial sarcoma. Cytogenet Cell Genet 70:58-63.
Sonobe H, Manabe Y, Furihata M, Iwata J, Oka T, Ohtsuki Y, Mizobuchi H, Yamamoto H, Kumano O, Abe S. 1992. Establishment and characterization of a new human synovial sarcoma cell line, HS-SY-II. Lab Invest 67:498-505.
Watanabe T, Tsuda M, Makino Y, Ichihara S, Sawa H, Minami A, Mochizuki N, Nagashima K, Tanaka S. 2006. Adaptor molecule Crk is required for sustained phosphorylation of Grb2-associated binder 1 and hepatocyte growth factor-induced cell motility of human synovial sarcoma cell lines. Mol Cancer Res 4:499-510.

## Sheet: Table S3
(a)
Sarcoma Cluster	Sarcoma Subtype	Sensitivity	Specificity	Positive Prediction Value	Negative Prediction Value
1	DDLS	0.825	0.947059	0.733132	0.968561
2	LMS	0.76	1	1	0.966895
3	PLS	0.5375	0.954167	0.558809	0.949132
4	UPS	0.446154	0.879104	0.418582	0.891142
5	MFS	0.357143	0.956164	0.442381	0.939455
6	MLS	1	0.992857	0.954546	1
7	MPNST	0.8	0.962857	0.757576	0.971179
8	SS	0.96	0.985714	0.905455	0.994286
The performance estimates were averaged over the repeats.
Accuracy: 0,72
(b)	Reference
Prediction	DDLS	LMS	PLS	UPS	MFS	MLS	MPNST	SS
DDLS	9.9	0.4	1	2	0	0	0	0.2
LMS	0	7.6	0	0	0	0	0	0
PLS	0	1	4.3	2.3	0	0	0	0
UPS	0.8	0	2.7	5.8	3.9	0	0.5	0.2
MFS	0	0	0	2.7	2.5	0	0.5	0
MLS	0	0	0	0	0.5	10	0	0
MPNST	1.3	1	0	0.2	0.1	0	8	0
SS	0	0	0	0	0	0	1	9.6
The confusion matrix was estimated over the repeats. This the reason for decimal numbers.

## Sheet: Table S4
		Bootstrapping with replacement
Sarcoma Cluster	Sarcoma Subtype	TRUE	FALSE	Average
1	DDLS	0.726625	0.903699	0.815162
2	LMS	0.888882	0.998185	0.943534
3	PLS	0.674219	0.925066	0.799643
4	UPS	0.41418	0.690333	0.552257
5	MFS	0.542088	0.773297	0.657692
6	MLS	0.995856	0.9999	0.997878
7	MPNST	0.770761	0.940215	0.855488
8	SS	0.958187	1	0.979093

## Sheet: Table S5
(a)
Sarcoma Cluster	Sarcoma Subtype	Sensitivity	Specificity	Positive Prediction value	Negative Prediction Value
1	DDLS	0.75	0.97	0.83	0.95
2	LMS	1	1	1	1
3	PLS	0.72	0.96	0.72	0.96
4	UPS/MFS	0.68	0.88	0.61	0.91
5	MLS	1	1	1	1
6	MPNST	0.82	0.99	0.9	0.98
7	SS	0.91	0.99	0.91	0.99
The performance estimates were averaged over the repeats.
Accuracy: 0,82
(b)	Reference
Prediction	DDLS	LMS	PLS	UPS	MFS	MLS	MPNST	SS
DDLS	9.9	0.4	1	2	0	0	0	0.2
LMS	0	7.6	0	0	0	0	0	0
PLS	0	1	4.3	2.3	0	0	0	0
UPS	0.8	0	2.7	5.8	3.9	0	0.5	0.2
MFS	0	0	0	2.7	2.5	0	0.5	0
MLS	0	0	0	0	0.5	10	0	0
MPNST	1.3	1	0	0.2	0.1	0	8	0
SS	0	0	0	0	0	0	1	9.6
The confusion matrix was estimated over the repeats. This the reason for decimal numbers.

## Sheet: Table S6
CpG-ID	short_name	kruskall_Wallis_pvalues	meanZ	medianZ	minZ	maxZ	normHits	cluster	count_annotation	ENSG_ID.1	gene_symbol.1	gene_name.1	ENSG_ID.2	gene_symbol.2	gene_name.2	ENSG_ID.3	gene_symbol.3	gene_name.3	ENSG_ID.4	gene_symbol.4	gene_name.4	ENSG_ID.5	gene_symbol.5	gene_name.5
cg22298088	1-01	1.12325e+09	0.00674793	0.00677951	0.00370322	0.00794815	1	1	2	ENSG00000053438	NNAT	neuronatin	ENSG00000166619	BLCAP	bladder cancer associated protein	NA	NA	NA	NA	NA	NA	NA	NA	NA
cg16907566	1-02	9.62894e+09	0.00651869	0.00653761	0.00370875	0.00737791	1	1	1	ENSG00000187955	COL14A1	collagen, type XIV, alpha 1	NA	NA	NA	NA	NA	NA	NA	NA	NA	NA	NA	NA
cg18508525	1-03	9.74822e+09	0.00649227	0.00652564	0.00361338	0.00768015	1	1	1	ENSG00000135218	CD36	CD36 molecule (thrombospondin receptor)	NA	NA	NA	NA	NA	NA	NA	NA	NA	NA	NA	NA
cg07356189	1-04	0.000206691	0.00603075	0.00605159	0.00355148	0.00695096	1	1	0	NA	NA	NA	NA	NA	NA	NA	NA	NA	NA	NA	NA	NA	NA	NA
cg17732044	1-05	5.79311e+09	0.00600672	0.00603769	0.0035958	0.00684954	1	1	2	ENSG00000140527	WDR93	WD repeat domain 93	ENSG00000166821	PEX11A	peroxisomal biogenesis factor 11 alpha	NA	NA	NA	NA	NA	NA	NA	NA	NA
cg15435730	1-06	0.000248562	0.00597744	0.00598221	0.0033089	0.00699321	1	1	1	ENSG00000008197	TFAP2D	transcription factor AP-2 delta (activating enhancer binding protein 2 delta)	NA	NA	NA	NA	NA	NA	NA	NA	NA	NA	NA	NA
cg00576250	1-07	1.12325e+09	0.00564446	0.00565895	0.0032772	0.00655085	1	1	0	NA	NA	NA	NA	NA	NA	NA	NA	NA	NA	NA	NA	NA	NA	NA
cg13149996	1-08	0.000911682	0.0043444	0.00434704	0.00263699	0.00518774	0.999015	1	1	ENSG00000075151	EIF4G3	eukaryotic translation initiation factor 4 gamma, 3	NA	NA	NA	NA	NA	NA	NA	NA	NA	NA	NA	NA
cg24424381	1-09	0.000154588	0.00428712	0.00429294	0.00267264	0.00509916	0.999015	1	2	ENSG00000140527	WDR93	WD repeat domain 93	ENSG00000166821	PEX11A	peroxisomal biogenesis factor 11 alpha	NA	NA	NA	NA	NA	NA	NA	NA	NA
cg07471052	1-10	5.79311e+09	0.00419161	0.00420011	0.00269463	0.00505473	0.999015	1	2	ENSG00000250506	NA	NA	ENSG00000257949	NA	NA	NA	NA	NA	NA	NA	NA	NA	NA	NA
cg25181284	1-11	0.000152013	0.0039194	0.00392512	0.00252277	0.00461218	0.999015	1	1	ENSG00000167588	GPD1	glycerol-3-phosphate dehydrogenase 1 (soluble)	NA	NA	NA	NA	NA	NA	NA	NA	NA	NA	NA	NA
cg26361780	1-12	2.12947e+09	0.00303895	0.00304557	0.00197049	0.00373854	0.999015	1	1	ENSG00000153002	CPB1	carboxypeptidase B1 (tissue)	NA	NA	NA	NA	NA	NA	NA	NA	NA	NA	NA	NA
cg12862537	1-13	0.000196675	0.00280826	0.00281076	0.00188991	0.00361754	0.99803	1	2	ENSG00000053438	NNAT	neuronatin	ENSG00000166619	BLCAP	bladder cancer associated protein	NA	NA	NA	NA	NA	NA	NA	NA	NA
cg04396791	1-14	0.000885103	0.00277097	0.00277171	0.0016745	0.0034967	0.99803	1	1	ENSG00000162105	SHANK2	SH3 and multiple ankyrin repeat domains 2	NA	NA	NA	NA	NA	NA	NA	NA	NA	NA	NA	NA
cg02691091	1-15	3.73161e+09	0.00276167	0.00276133	0.00192038	0.00343417	0.997044	1	1	ENSG00000167182	SP2	Sp2 transcription factor	NA	NA	NA	NA	NA	NA	NA	NA	NA	NA	NA	NA
cg02686662	1-16	1.59017e+09	0.00272585	0.00272337	0.00193648	0.00330801	0.997044	1	1	ENSG00000141934	PPAP2C	phosphatidic acid phosphatase type 2C	NA	NA	NA	NA	NA	NA	NA	NA	NA	NA	NA	NA
cg17917518	1-17	3.7878e+08	0.00267741	0.00267392	0.00193937	0.0034615	0.996059	1	1	ENSG00000135124	P2RX4	purinergic receptor P2X, ligand-gated ion channel, 4	NA	NA	NA	NA	NA	NA	NA	NA	NA	NA	NA	NA
cg10362475	1-18	0.000797179	0.00258786	0.00258667	0.00171293	0.00331912	0.995074	1	1	ENSG00000162105	SHANK2	SH3 and multiple ankyrin repeat domains 2	NA	NA	NA	NA	NA	NA	NA	NA	NA	NA	NA	NA
cg23196831	1-19	4.26326e+08	0.00215584	0.00215653	0.00143828	0.00269955	0.993103	1	1	ENSG00000187955	COL14A1	collagen, type XIV, alpha 1	NA	NA	NA	NA	NA	NA	NA	NA	NA	NA	NA	NA
cg01473816	1-20	0.000629582	0.00208523	0.00208115	0.00148524	0.00264311	0.994089	1	1	ENSG00000135374	ELF5	E74-like factor 5 (ets domain transcription factor)	NA	NA	NA	NA	NA	NA	NA	NA	NA	NA	NA	NA
cg18913951	1-21	5.79311e+09	0.00205712	0.00206015	0.00153973	0.00271362	0.991133	1	1	ENSG00000151715	TMEM45B	transmembrane protein 45B	NA	NA	NA	NA	NA	NA	NA	NA	NA	NA	NA	NA
cg13851211	1-22	0.000573987	0.00205122	0.00204499	0.00140019	0.00252632	0.992118	1	1	ENSG00000121281	ADCY7	adenylate cyclase 7	NA	NA	NA	NA	NA	NA	NA	NA	NA	NA	NA	NA
cg20015855	1-23	0.000287885	0.00188222	0.00188505	0.001348	0.00251007	0.990148	1	1	ENSG00000103647	CORO2B	coronin, actin binding protein, 2B	NA	NA	NA	NA	NA	NA	NA	NA	NA	NA	NA	NA
cg01035422	1-24	0.00104442	0.00170638	0.00170935	0.00111483	0.00220607	0.983251	1	1	ENSG00000166819	PLIN1	perilipin	NA	NA	NA	NA	NA	NA	NA	NA	NA	NA	NA	NA
cg25538571	1-25	4.59659e+09	0.00168208	0.00168385	0.00125899	0.00234155	0.984236	1	0	NA	NA	NA	NA	NA	NA	NA	NA	NA	NA	NA	NA	NA	NA	NA
cg21359747	1-26	2.62465e+08	0.00164902	0.00165255	0.00118766	0.00206546	0.984236	1	1	ENSG00000184254	ALDH1A3	aldehyde dehydrogenase 1 family, member A3	NA	NA	NA	NA	NA	NA	NA	NA	NA	NA	NA	NA
cg08278554	1-27	0.000129453	0.0016036	0.00160716	0.00114376	0.00211342	0.980296	1	1	ENSG00000166920	C15ORF48	chromosome 15 open reading frame 48	NA	NA	NA	NA	NA	NA	NA	NA	NA	NA	NA	NA
cg01733599	1-28	5.11325e+09	0.00156576	0.00156015	0.00098512	0.00204051	0.97734	1	1	ENSG00000166035	LIPC	lipase, hepatic	NA	NA	NA	NA	NA	NA	NA	NA	NA	NA	NA	NA
cg14532519	1-29	0.000567331	0.00156241	0.00155811	0.00114371	0.00196699	0.974384	1	1	ENSG00000100207	TCF20	transcription factor 20 (AR1)	NA	NA	NA	NA	NA	NA	NA	NA	NA	NA	NA	NA
cg25058957	1-30	5.79311e+09	0.00148379	0.00148251	0.00107207	0.00190589	0.971429	1	1	ENSG00000173976	RAX2	retina and anterior neural fold homeobox 2	NA	NA	NA	NA	NA	NA	NA	NA	NA	NA	NA	NA
cg14546153	1-31	1.12325e+09	0.0014606	0.00145827	0.000971211	0.00193208	0.972414	1	1	ENSG00000198768	APCDD1L	adenomatosis polyposis coli down-regulated 1-like	NA	NA	NA	NA	NA	NA	NA	NA	NA	NA	NA	NA
cg11964474	1-32	0.00072232	0.00137931	0.00137714	0.000951506	0.00182754	0.963547	1	2	ENSG00000012048	BRCA1	breast cancer 1, early onset	ENSG00000198496	NBR2	neighbor of BRCA1 gene 2	NA	NA	NA	NA	NA	NA	NA	NA	NA
cg10078415	1-33	0.000583625	0.00119856	0.00119435	0.000727943	0.00159506	0.941872	1	1	ENSG00000005187	ACSM3	acyl-CoA synthetase medium-chain family member 3	NA	NA	NA	NA	NA	NA	NA	NA	NA	NA	NA	NA
cg23418591	1-34	5.79311e+09	0.00112351	0.00112394	0.000738205	0.00147265	0.93202	1	1	ENSG00000198768	APCDD1L	adenomatosis polyposis coli down-regulated 1-like	NA	NA	NA	NA	NA	NA	NA	NA	NA	NA	NA	NA
cg24690731	1-35	0.000430888	0.00100314	0.000997516	0.000680799	0.00135321	0.897537	1	2	ENSG00000171056	SOX7	SRY (sex determining region Y)-box 7	ENSG00000258724	NA	NA	NA	NA	NA	NA	NA	NA	NA	NA	NA
cg12575181	1-36	0.000729016	0.000932589	0.000930598	0.000595003	0.0012852	0.887685	1	1	ENSG00000100564	PIGH	phosphatidylinositol glycan anchor biosynthesis, class H	NA	NA	NA	NA	NA	NA	NA	NA	NA	NA	NA	NA
cg23293787	1-37	2.91392e+09	0.00089445	0.000896364	0.00057521	0.0013255	0.860099	1	2	ENSG00000000419	DPM1	dolichyl-phosphate mannosyltransferase polypeptide 1, catalytic subunit	ENSG00000124217	MOCS3	molybdenum cofactor synthesis 3	NA	NA	NA	NA	NA	NA	NA	NA	NA
cg06973652	1-38	5.79311e+09	0.000857977	0.000855367	0.000548455	0.0013062	0.84335	1	2	ENSG00000012048	BRCA1	breast cancer 1, early onset	ENSG00000198496	NBR2	neighbor of BRCA1 gene 2	NA	NA	NA	NA	NA	NA	NA	NA	NA
cg08687163	1-39	0.000119379	0.000810799	0.000806629	0.000504216	0.00115799	0.82266	1	1	ENSG00000164078	MST1R	macrophage stimulating 1 receptor (c-met-related tyrosine kinase)	NA	NA	NA	NA	NA	NA	NA	NA	NA	NA	NA	NA
cg05406101	1-40	0.000114961	0.000763355	0.000761266	0.000437175	0.00109059	0.790148	1	1	ENSG00000156253	RWDD2B	RWD domain containing 2B	NA	NA	NA	NA	NA	NA	NA	NA	NA	NA	NA	NA
cg05718253	1-41	5.79311e+09	0.00074522	0.000744246	0.000415932	0.00106	0.77734	1	2	ENSG00000130158	DOCK6	dedicator of cytokinesis 6	ENSG00000130173	LOC55908	hepatocellular carcinoma-associated gene TD26	NA	NA	NA	NA	NA	NA	NA	NA	NA
cg14784348	1-42	0.000741844	0.000679833	0.000678369	0.000418934	0.000996012	0.721182	1	0	NA	NA	NA	NA	NA	NA	NA	NA	NA	NA	NA	NA	NA	NA	NA
cg15164103	1-43	0.000204242	0.000639949	0.000639754	0.000367675	0.000924236	0.683744	1	1	ENSG00000106484	MEST	mesoderm specific transcript homolog (mouse)	NA	NA	NA	NA	NA	NA	NA	NA	NA	NA	NA	NA
cg15652212	1-44	0.00115813	0.000623366	0.000622399	0.000312833	0.000936804	0.668966	1	1	ENSG00000178826	TMEM139	transmembrane protein 139	NA	NA	NA	NA	NA	NA	NA	NA	NA	NA	NA	NA
cg21194776	1-45	0.00109422	0.00061031	0.000608311	0.000309234	0.000897163	0.653202	1	1	ENSG00000166348	USP54	ubiquitin specific peptidase 54	NA	NA	NA	NA	NA	NA	NA	NA	NA	NA	NA	NA
cg06818777	1-46	8.31195e+09	0.000596558	0.000592416	0.000331959	0.00082918	0.641379	1	2	ENSG00000136457	CHAD	chondroadherin	ENSG00000167107	ACSF2	acyl-CoA synthetase family member 2	NA	NA	NA	NA	NA	NA	NA	NA	NA
cg06353948	1-47	0.00278101	0.000544769	0.000539503	0.00027387	0.000800119	0.555665	1	1	ENSG00000107290	SETX	senataxin	NA	NA	NA	NA	NA	NA	NA	NA	NA	NA	NA	NA
cg00199549	1-48	0.000842441	0.000529848	0.00052757	0.000318197	0.00086951	0.539901	1	1	ENSG00000100297	MCM5	minichromosome maintenance complex component 5	NA	NA	NA	NA	NA	NA	NA	NA	NA	NA	NA	NA
cg08397758	2-01	0.000320017	0.0127067	0.0127804	0.00636229	0.0144944	1	2	1	ENSG00000119943	PYROXD2	pyridine nucleotide-disulphide oxidoreductase domain 2	NA	NA	NA	NA	NA	NA	NA	NA	NA	NA	NA	NA
cg10150813	2-02	9.57534e+09	0.00876372	0.00881452	0.00449185	0.00992394	1	2	1	ENSG00000091490	SEL1L3	KIAA0746 protein	NA	NA	NA	NA	NA	NA	NA	NA	NA	NA	NA	NA
cg09059635	2-03	2.76699e+08	0.00738639	0.00739861	0.00398749	0.00855633	1	2	1	ENSG00000196358	NTNG2	netrin G2	NA	NA	NA	NA	NA	NA	NA	NA	NA	NA	NA	NA
cg08108641	2-04	3.60597e+08	0.00621146	0.00622376	0.00400371	0.00742152	1	2	1	ENSG00000196358	NTNG2	netrin G2	NA	NA	NA	NA	NA	NA	NA	NA	NA	NA	NA	NA
cg19728382	2-05	5.79311e+09	0.00535913	0.00538492	0.00333125	0.00636762	1	2	1	ENSG00000113739	STC2	stanniocalcin 2	NA	NA	NA	NA	NA	NA	NA	NA	NA	NA	NA	NA
cg21591452	2-06	0.00194204	0.00492616	0.00494612	0.00294718	0.00615334	1	2	1	ENSG00000185332	TMEM105	transmembrane protein 105	NA	NA	NA	NA	NA	NA	NA	NA	NA	NA	NA	NA
cg06022562	2-07	5.79311e+09	0.00370546	0.00370991	0.00247096	0.00456979	0.999015	2	2	ENSG00000141556	TBCD	tubulin folding cofactor D	ENSG00000141579	ZNF750	zinc finger protein 750	NA	NA	NA	NA	NA	NA	NA	NA	NA
cg13813391	2-08	7.37308e+09	0.00287515	0.00288524	0.00149565	0.00350873	0.99803	2	1	ENSG00000140932	CMTM2	CKLF-like MARVEL transmembrane domain containing 2	NA	NA	NA	NA	NA	NA	NA	NA	NA	NA	NA	NA
cg07204803	2-09	0.00223541	0.0027888	0.00279526	0.0016164	0.00341342	0.999015	2	1	ENSG00000169379	ARL13B	ADP-ribosylation factor-like 13B	NA	NA	NA	NA	NA	NA	NA	NA	NA	NA	NA	NA
cg19426277	2-10	0.000583625	0.00275962	0.00276395	0.00158052	0.0033366	0.999015	2	2	ENSG00000146540	C7ORF50	chromosome 7 open reading frame 50	ENSG00000164849	GPR146	G protein-coupled receptor 146	NA	NA	NA	NA	NA	NA	NA	NA	NA
cg15777781	2-11	7.22841e+09	0.00270194	0.00271553	0.00153063	0.00326693	0.99803	2	1	ENSG00000048740	CELF2	CUG triplet repeat, RNA binding protein 2	NA	NA	NA	NA	NA	NA	NA	NA	NA	NA	NA	NA
cg16869108	2-12	1.48141e+09	0.00267948	0.00268508	0.00171633	0.00332268	0.999015	2	1	ENSG00000134086	VHL	von Hippel-Lindau tumor suppressor	NA	NA	NA	NA	NA	NA	NA	NA	NA	NA	NA	NA
cg27147004	2-13	6.00419e+08	0.00242214	0.00242188	0.00169874	0.00311175	0.996059	2	1	ENSG00000125207	PIWIL1	piwi-like 1 (Drosophila)	NA	NA	NA	NA	NA	NA	NA	NA	NA	NA	NA	NA
cg11599505	2-14	6.00419e+08	0.00225356	0.00225183	0.00140599	0.00293863	0.995074	2	1	ENSG00000132821	VSTM2L	V-set and transmembrane domain containing 2 like	NA	NA	NA	NA	NA	NA	NA	NA	NA	NA	NA	NA
cg13763232	2-15	1.96316e+09	0.00215672	0.00216118	0.0012303	0.00265195	0.994089	2	1	ENSG00000131389	SLC6A6	solute carrier family 6 (neurotransmitter transporter, taurine), member 6	NA	NA	NA	NA	NA	NA	NA	NA	NA	NA	NA	NA
cg22502502	2-16	0.011008	0.00210511	0.00210486	0.00136581	0.0026665	0.994089	2	1	ENSG00000112343	TRIM38	tripartite motif-containing 38	NA	NA	NA	NA	NA	NA	NA	NA	NA	NA	NA	NA
cg03386903	2-17	0.000501864	0.00209893	0.00210053	0.00113462	0.00260809	0.994089	2	1	ENSG00000170049	KCNAB3	potassium voltage-gated channel, shaker-related subfamily, beta member 3	NA	NA	NA	NA	NA	NA	NA	NA	NA	NA	NA	NA
cg20955688	2-18	5.11325e+09	0.00191404	0.00191988	0.00100879	0.0024414	0.990148	2	1	ENSG00000165071	TMEM71	transmembrane protein 71	NA	NA	NA	NA	NA	NA	NA	NA	NA	NA	NA	NA
cg04586563	2-19	0.000467759	0.00187183	0.00187347	0.000993008	0.00239442	0.988177	2	1	ENSG00000151240	DIP2C	DIP2 disco-interacting protein 2 homolog C (Drosophila)	NA	NA	NA	NA	NA	NA	NA	NA	NA	NA	NA	NA
cg16080552	2-20	6.32903e+09	0.00176233	0.00177298	0.000836051	0.00231559	0.984236	2	1	ENSG00000184292	TACSTD2	tumor-associated calcium signal transducer 2	NA	NA	NA	NA	NA	NA	NA	NA	NA	NA	NA	NA
cg07433453	2-21	0.000842441	0.00156441	0.00156689	0.000925832	0.00206532	0.97734	2	2	ENSG00000146540	C7ORF50	chromosome 7 open reading frame 50	ENSG00000164849	GPR146	G protein-coupled receptor 146	NA	NA	NA	NA	NA	NA	NA	NA	NA
cg06871974	2-22	2.62465e+08	0.00150405	0.00150841	0.00100086	0.00195737	0.972414	2	1	ENSG00000136205	TNS3	tensin 3	NA	NA	NA	NA	NA	NA	NA	NA	NA	NA	NA	NA
cg24697329	2-23	3.96923e+09	0.00136548	0.00137435	0.000812216	0.00182854	0.95665	2	1	ENSG00000136002	ARHGEF4	Rho guanine nucleotide exchange factor (GEF) 4	NA	NA	NA	NA	NA	NA	NA	NA	NA	NA	NA	NA
cg13745870	2-24	3.54651e+08	0.00133919	0.00134003	0.000761987	0.00177258	0.952709	2	2	ENSG00000163947	ARHGEF3	Rho guanine nucleotide exchange factor (GEF) 3	ENSG00000186451	SPATA12	spermatogenesis associated 12	NA	NA	NA	NA	NA	NA	NA	NA	NA
cg05782292	2-25	8.74964e+07	0.00127392	0.00127294	0.000781174	0.00169105	0.946798	2	1	ENSG00000070031	SCT	secretin	NA	NA	NA	NA	NA	NA	NA	NA	NA	NA	NA	NA
cg02723533	2-26	0.000124083	0.00112982	0.00112974	0.000685246	0.00147918	0.927094	2	2	ENSG00000110092	CCND1	cyclin D1	ENSG00000149716	ORAOV1	oral cancer overexpressed 1	NA	NA	NA	NA	NA	NA	NA	NA	NA
cg15426734	2-27	1.48141e+09	0.00109228	0.00109493	0.000610662	0.00147981	0.926108	2	2	ENSG00000102977	ACD	adrenocortical dysplasia homolog (mouse)	ENSG00000102981	PARD6A	par-6 partitioning defective 6 homolog alpha (C. elegans)	NA	NA	NA	NA	NA	NA	NA	NA	NA
cg17733331	2-28	0.000124397	0.00107169	0.00106998	0.000585929	0.00150319	0.916256	2	1	ENSG00000062038	CDH3	cadherin 3, type 1, P-cadherin (placental)	NA	NA	NA	NA	NA	NA	NA	NA	NA	NA	NA	NA
cg04084157	2-29	0.000483249	0.00103071	0.00103283	0.000562591	0.00143037	0.904433	2	1	ENSG00000128564	VGF	VGF nerve growth factor inducible	NA	NA	NA	NA	NA	NA	NA	NA	NA	NA	NA	NA
cg07186138	2-30	0.00259963	0.00102838	0.00103067	0.000662048	0.00135157	0.910345	2	2	ENSG00000243811	NA	NA	ENSG00000244509	NA	NA	NA	NA	NA	NA	NA	NA	NA	NA	NA
cg04482110	2-31	0.00321931	0.000991211	0.00098725	0.000691671	0.00127247	0.903448	2	1	ENSG00000184988	TMEM106A	hypothetical LOC728772	transmembrane protein 106A	NA	NA	NA	NA	NA	NA	NA	NA	NA	NA	NA
cg20716119	2-32	4.90812e+09	0.000882116	0.000880743	0.000426395	0.00123953	0.855172	2	1	ENSG00000039068	CDH1	cadherin 1, type 1, E-cadherin (epithelial)	NA	NA	NA	NA	NA	NA	NA	NA	NA	NA	NA	NA
cg20916523	2-33	9.37501e+08	0.000847453	0.00084637	0.000551485	0.00121765	0.837438	2	1	ENSG00000134086	VHL	von Hippel-Lindau tumor suppressor	NA	NA	NA	NA	NA	NA	NA	NA	NA	NA	NA	NA
cg24719601	2-34	2.62465e+08	0.000821027	0.000820799	0.00031921	0.00116801	0.831527	2	1	ENSG00000109132	PHOX2B	paired-like homeobox 2b	NA	NA	NA	NA	NA	NA	NA	NA	NA	NA	NA	NA
cg15143643	2-35	0.0235699	0.000811409	0.000813079	0.000523133	0.00116995	0.816749	2	1	ENSG00000077942	FBLN1	fibulin 1	NA	NA	NA	NA	NA	NA	NA	NA	NA	NA	NA	NA
cg08519905	2-36	0.000924531	0.000799334	0.000796243	0.00040776	0.00110903	0.813793	2	1	ENSG00000010278	CD9	CD9 molecule	NA	NA	NA	NA	NA	NA	NA	NA	NA	NA	NA	NA
cg23352695	2-37	6.50348e+09	0.000774242	0.000773159	0.000382083	0.00110718	0.789163	2	2	ENSG00000126860	EVI2A	ecotropic viral integration site 2A	ENSG00000196712	NF1	neurofibromin 1	NA	NA	NA	NA	NA	NA	NA	NA	NA
cg12598178	2-38	9.62894e+09	0.000720836	0.000719284	0.000407162	0.000991447	0.75468	2	1	ENSG00000181408	UTS2R	urotensin 2 receptor	NA	NA	NA	NA	NA	NA	NA	NA	NA	NA	NA	NA
cg02613386	2-39	2.62465e+08	0.000680957	0.000679085	0.000375728	0.00100486	0.729064	2	1	ENSG00000177294	FBXO39	F-box protein 39	NA	NA	NA	NA	NA	NA	NA	NA	NA	NA	NA	NA
cg11102782	2-40	0.000283743	0.000648851	0.000645293	0.000300163	0.000978277	0.698522	2	1	ENSG00000105655	ISYNA1	inositol-3-phosphate synthase 1	NA	NA	NA	NA	NA	NA	NA	NA	NA	NA	NA	NA
cg18983672	2-41	0.000428232	0.000622389	0.000618414	0.000291545	0.000944777	0.666995	2	1	ENSG00000186790	FOXE3	forkhead box E3	NA	NA	NA	NA	NA	NA	NA	NA	NA	NA	NA	NA
cg02916816	2-42	0.00158536	0.000577372	0.000577642	0.000278128	0.000827404	0.608867	2	1	ENSG00000092051	JPH4	junctophilin 4	NA	NA	NA	NA	NA	NA	NA	NA	NA	NA	NA	NA
cg09874127	2-43	0.00157116	0.000564923	0.00055887	0.000318822	0.000827584	0.592118	2	1	ENSG00000182179	UBA7	ubiquitin-like modifier activating enzyme 7	NA	NA	NA	NA	NA	NA	NA	NA	NA	NA	NA	NA
cg01683883	2-44	7.22841e+09	0.000558336	0.000560587	0.000315545	0.000830847	0.588177	2	1	ENSG00000140932	CMTM2	CKLF-like MARVEL transmembrane domain containing 2	NA	NA	NA	NA	NA	NA	NA	NA	NA	NA	NA	NA
cg17580045	2-45	0.00182335	0.000539161	0.000538196	0.000204665	0.000756037	0.564532	2	1	ENSG00000118971	CCND2	cyclin D2	NA	NA	NA	NA	NA	NA	NA	NA	NA	NA	NA	NA
cg24516901	2-46	0.000358952	0.000534613	0.000533014	0.000208183	0.000794401	0.538916	2	1	ENSG00000124019	FAM124B	family with sequence similarity 124B	NA	NA	NA	NA	NA	NA	NA	NA	NA	NA	NA	NA
cg04456238	3-01	2.62465e+08	0.00563906	0.00566875	0.00267916	0.006811	1	3	1	ENSG00000184937	WT1	Wilms tumor 1	NA	NA	NA	NA	NA	NA	NA	NA	NA	NA	NA	NA
cg05222924	3-02	1.26678e+09	0.00497734	0.00501348	0.00213905	0.00582917	0.999015	3	1	ENSG00000184937	WT1	Wilms tumor 1	NA	NA	NA	NA	NA	NA	NA	NA	NA	NA	NA	NA
cg27223047	3-03	0.00134402	0.00435149	0.00438264	0.0019912	0.00524086	0.999015	3	2	ENSG00000113396	SLC27A6	solute carrier family 27 (fatty acid transporter), member 6	ENSG00000138829	FBN2	fibrillin 2	NA	NA	NA	NA	NA	NA	NA	NA	NA
cg24264506	3-04	9.74822e+09	0.0042065	0.00422793	0.00203813	0.00492932	0.999015	3	1	ENSG00000149292	TTC12	tetratricopeptide repeat domain 12	NA	NA	NA	NA	NA	NA	NA	NA	NA	NA	NA	NA
cg25168545	3-05	1.13057e+09	0.00319879	0.00321255	0.00159088	0.0039094	0.999015	3	1	ENSG00000213203	GIMAP1	GTPase, IMAP family member 1	NA	NA	NA	NA	NA	NA	NA	NA	NA	NA	NA	NA
cg08368934	3-06	2.76699e+08	0.00276805	0.00277589	0.00160867	0.00339547	0.99803	3	1	ENSG00000182885	GPR97	G protein-coupled receptor 97	NA	NA	NA	NA	NA	NA	NA	NA	NA	NA	NA	NA
cg10895543	3-07	2.76699e+08	0.00268464	0.00268889	0.00136335	0.00337023	0.997044	3	1	ENSG00000147889	CDKN2A	cyclin-dependent kinase inhibitor 2A (melanoma, p16, inhibits CDK4)	NA	NA	NA	NA	NA	NA	NA	NA	NA	NA	NA	NA
cg18236477	3-08	1.26678e+09	0.00263184	0.00264255	0.00122655	0.00320999	0.99803	3	1	ENSG00000132932	ATP8A2	ATPase, aminophospholipid transporter-like, class I, type 8A, member 2	NA	NA	NA	NA	NA	NA	NA	NA	NA	NA	NA	NA
cg19779211	3-09	0.000147175	0.0025893	0.00259835	0.00100841	0.00314481	0.997044	3	1	ENSG00000053918	KCNQ1	potassium voltage-gated channel, KQT-like subfamily, member 1	NA	NA	NA	NA	NA	NA	NA	NA	NA	NA	NA	NA
cg06516124	3-10	5.56613e+09	0.00249698	0.00250022	0.00112254	0.00307009	0.99803	3	1	ENSG00000184937	WT1	Wilms tumor 1	NA	NA	NA	NA	NA	NA	NA	NA	NA	NA	NA	NA
cg22511262	3-11	1.26678e+09	0.00234694	0.00235103	0.0010654	0.00298004	0.995074	3	1	ENSG00000184937	WT1	Wilms tumor 1	NA	NA	NA	NA	NA	NA	NA	NA	NA	NA	NA	NA
cg09945801	3-12	0.000225344	0.00211654	0.00213106	0.000794393	0.00263366	0.993103	3	2	ENSG00000165392	WRN	similar to Werner syndrome protein, Werner syndrome, RecQ helicase-like	ENSG00000172733	PURG	purine-rich element binding protein G	NA	NA	NA	NA	NA	NA	NA	NA
cg27652350	3-13	1.48141e+09	0.00164335	0.00164813	0.00105551	0.00213229	0.983251	3	1	ENSG00000184254	ALDH1A3	aldehyde dehydrogenase 1 family, member A3	NA	NA	NA	NA	NA	NA	NA	NA	NA	NA	NA	NA
cg23240895	3-14	0.000498522	0.00154241	0.0015492	0.000778101	0.00197853	0.972414	3	1	ENSG00000186654	PRR5	Rho GTPase activating protein 8, proline rich 5 (renal), PRR5-ARHGAP8 fusion	NA	NA	NA	NA	NA	NA	NA	NA	NA	NA	NA	NA
cg14407437	3-15	0.0100791	0.00146204	0.001462	0.000528573	0.00190668	0.965517	3	1	ENSG00000121769	FABP3	fatty acid binding protein 3, muscle and heart (mammary-derived growth inhibitor)	NA	NA	NA	NA	NA	NA	NA	NA	NA	NA	NA	NA
cg17457560	3-16	0.00259963	0.00145048	0.00145654	0.000423803	0.00188905	0.969458	3	1	ENSG00000157168	NRG1	neuregulin 1	NA	NA	NA	NA	NA	NA	NA	NA	NA	NA	NA	NA
cg08303146	3-17	0.00363451	0.00141734	0.00141985	0.000613421	0.0018892	0.967488	3	1	ENSG00000053918	KCNQ1	potassium voltage-gated channel, KQT-like subfamily, member 1	NA	NA	NA	NA	NA	NA	NA	NA	NA	NA	NA	NA
cg04743872	3-18	0.000687877	0.00133548	0.00134024	0.000401015	0.00176679	0.962562	3	1	ENSG00000153823	PID1	phosphotyrosine interaction domain containing 1	NA	NA	NA	NA	NA	NA	NA	NA	NA	NA	NA	NA
cg15201877	3-19	0.000241846	0.00131363	0.00131869	0.000481741	0.00173624	0.957635	3	1	ENSG00000050628	PTGER3	prostaglandin E receptor 3 (subtype EP3)	NA	NA	NA	NA	NA	NA	NA	NA	NA	NA	NA	NA
cg05749161	3-20	0.00170986	0.00131096	0.00131604	0.000465364	0.0017108	0.948768	3	5	ENSG00000105808	RASA4P	RAS p21 protein activator 4, RAS p21 protein activator 4 pseudogene	ENSG00000170667	RASA4B	RAS p21 protein activator 4B	ENSG00000173678	SPDYE6	speedy homolog E6 (Xenopus laevis)	ENSG00000205236	UPK3BL	uroplakin 3B-like	ENSG00000228049	POLR2J2	polymerase (RNA) II (DNA directed) polypeptide J3, polymerase (RNA) II (DNA directed) polypeptide J2
cg15120942	3-21	0.000633318	0.00113618	0.00114071	0.000333238	0.00149882	0.930049	3	1	ENSG00000187091	PLCD1	phospholipase C, delta 1	NA	NA	NA	NA	NA	NA	NA	NA	NA	NA	NA	NA
cg01920232	3-22	0.00234394	0.00112197	0.00112802	0.000328947	0.00152733	0.927094	3	2	ENSG00000111783	RFX4	regulatory factor X, 4 (influences HLA class II expression)	ENSG00000257545	NA	NA	NA	NA	NA	NA	NA	NA	NA	NA	NA
cg26111757	3-23	2.62465e+08	0.00112153	0.00112881	0.000516962	0.00160783	0.931034	3	1	ENSG00000186190	C20ORF185	chromosome 20 open reading frame 185	NA	NA	NA	NA	NA	NA	NA	NA	NA	NA	NA	NA
cg23282559	3-24	0.000557172	0.00101339	0.00101413	0.000267422	0.00137005	0.898522	3	1	ENSG00000133116	KL	klotho	NA	NA	NA	NA	NA	NA	NA	NA	NA	NA	NA	NA
cg26385743	3-25	1.26678e+09	0.00100967	0.00101019	0.000636319	0.00136325	0.91133	3	1	ENSG00000136718	IMP4	IMP4, U3 small nucleolar ribonucleoprotein, homolog (yeast)	NA	NA	NA	NA	NA	NA	NA	NA	NA	NA	NA	NA
cg21033855	3-26	0.00262643	0.00100147	0.00101055	0.00033861	0.00132162	0.896552	3	2	ENSG00000137822	TUBGCP4	tubulin, gamma complex associated protein 4	ENSG00000140265	ZSCAN29	zinc finger and SCAN domain containing 29	NA	NA	NA	NA	NA	NA	NA	NA	NA
cg19427610	3-27	0.00836053	0.00099399	0.000993037	0.000300503	0.00134454	0.899507	3	1	ENSG00000156076	WIF1	WNT inhibitory factor 1	NA	NA	NA	NA	NA	NA	NA	NA	NA	NA	NA	NA
cg04720330	3-28	0.00589822	0.000968868	0.000974527	0.000238307	0.00129698	0.887685	3	1	ENSG00000181649	PHLDA2	pleckstrin homology-like domain, family A, member 2	NA	NA	NA	NA	NA	NA	NA	NA	NA	NA	NA	NA
cg27038439	3-29	0.000760212	0.000951121	0.000955544	0.00036624	0.00133032	0.884729	3	1	ENSG00000163132	MSX1	msh homeobox 1	NA	NA	NA	NA	NA	NA	NA	NA	NA	NA	NA	NA
cg00250430	3-30	0.000126373	0.000938944	0.000939842	0.000372839	0.00136398	0.873892	3	1	ENSG00000173253	DMRT2	doublesex and mab-3 related transcription factor 2	NA	NA	NA	NA	NA	NA	NA	NA	NA	NA	NA	NA
cg12177743	3-31	0.00301279	0.000932089	0.000931499	0.000372521	0.00131428	0.878818	3	1	ENSG00000149292	TTC12	tetratricopeptide repeat domain 12	NA	NA	NA	NA	NA	NA	NA	NA	NA	NA	NA	NA
cg23211240	3-32	0.00151364	0.000891627	0.000891474	0.000372164	0.00122368	0.871921	3	1	ENSG00000137707	BTG4	B-cell translocation gene 4	NA	NA	NA	NA	NA	NA	NA	NA	NA	NA	NA	NA
cg06121469	3-33	0.00677406	0.00088755	0.000886377	0.000230441	0.00117391	0.865025	3	1	ENSG00000104133	SPG11	spastic paraplegia 11 (autosomal recessive)	NA	NA	NA	NA	NA	NA	NA	NA	NA	NA	NA	NA
cg24820809	3-34	0.000137868	0.000884738	0.000887987	0.000309383	0.00131075	0.861084	3	1	ENSG00000198125	MB	myoglobin	NA	NA	NA	NA	NA	NA	NA	NA	NA	NA	NA	NA
cg25094569	3-35	0.000201343	0.000883961	0.000888654	0.000335429	0.0011668	0.863054	3	1	ENSG00000184937	WT1	Wilms tumor 1	NA	NA	NA	NA	NA	NA	NA	NA	NA	NA	NA	NA
cg01663469	3-36	0.00317786	0.000873985	0.000880011	0.000250927	0.00118367	0.851232	3	1	ENSG00000183833	C3ORF15	chromosome 3 open reading frame 15	NA	NA	NA	NA	NA	NA	NA	NA	NA	NA	NA	NA
cg12966875	3-37	0.000129658	0.000827818	0.000829331	0.000385488	0.00121319	0.826601	3	1	ENSG00000124107	SLPI	secretory leukocyte peptidase inhibitor	NA	NA	NA	NA	NA	NA	NA	NA	NA	NA	NA	NA
cg20786074	3-38	6.04513e+09	0.000797524	0.000799705	0.000348495	0.00112407	0.805911	3	1	ENSG00000115380	EFEMP1	EGF-containing fibulin-like extracellular matrix protein 1	NA	NA	NA	NA	NA	NA	NA	NA	NA	NA	NA	NA
cg12181621	3-39	0.00915271	0.00079741	0.00079776	0.000238361	0.0011358	0.806897	3	1	ENSG00000182572	HIST2H3A	histone cluster 1, H3j, histone cluster 1, H3i, histone cluster 1, H3h, histone cluster 1, H3g, histone cluster 1, H3f	NA	NA	NA	NA	NA	NA	NA	NA	NA	NA	NA	NA
cg01717706	3-40	0.0405412	0.000754594	0.000760242	0.00020909	0.00107063	0.786207	3	1	ENSG00000185338	SOCS1	suppressor of cytokine signaling 1	NA	NA	NA	NA	NA	NA	NA	NA	NA	NA	NA	NA
cg16204289	3-41	9.87531e+09	0.000739003	0.000742173	0.000260266	0.00108035	0.767488	3	1	ENSG00000115363	FAM176A	family with sequence similarity 176, member A	NA	NA	NA	NA	NA	NA	NA	NA	NA	NA	NA	NA
cg12567315	3-42	0.0161912	0.000736579	0.000738267	0.000242985	0.0010554	0.759606	3	1	ENSG00000106537	TSPAN13	tetraspanin 13	NA	NA	NA	NA	NA	NA	NA	NA	NA	NA	NA	NA
cg06493994	3-43	3.99988e+09	0.000734801	0.000733296	0.000320687	0.00107086	0.764532	3	1	ENSG00000079689	SCGN	secretagogin, EF-hand calcium binding protein	NA	NA	NA	NA	NA	NA	NA	NA	NA	NA	NA	NA
cg16741710	3-44	0.0335741	0.000731921	0.00073158	0.000219641	0.00104127	0.757635	3	1	ENSG00000078900	TP73	tumor protein p73	NA	NA	NA	NA	NA	NA	NA	NA	NA	NA	NA	NA
cg11399100	3-45	0.0302412	0.000698378	0.000696269	0.000285524	0.00110008	0.739901	3	1	ENSG00000105696	TMEM59L	transmembrane protein 59-like	NA	NA	NA	NA	NA	NA	NA	NA	NA	NA	NA	NA
cg06222851	3-46	0.0384646	0.000690052	0.000692188	0.000290047	0.000973912	0.737931	3	1	ENSG00000197444	OGDHL	oxoglutarate dehydrogenase-like	NA	NA	NA	NA	NA	NA	NA	NA	NA	NA	NA	NA
cg20899053	3-47	0.0479875	0.000679058	0.000680678	0.000198662	0.000964566	0.699507	3	1	ENSG00000130675	MNX1	motor neuron and pancreas homeobox 1	NA	NA	NA	NA	NA	NA	NA	NA	NA	NA	NA	NA
cg19718882	3-48	0.00151364	0.000666287	0.000665935	0.000270769	0.000946408	0.703448	3	0	NA	NA	NA	NA	NA	NA	NA	NA	NA	NA	NA	NA	NA	NA	NA
cg15743985	3-49	5.11325e+09	0.000664488	0.000659578	0.000364506	0.00108553	0.701478	3	1	ENSG00000012124	CD22	CD22 molecule	NA	NA	NA	NA	NA	NA	NA	NA	NA	NA	NA	NA
cg24482053	3-50	0.0409924	0.000655442	0.000653917	0.000222607	0.00100312	0.698522	3	1	ENSG00000119684	MLH3	mutL homolog 3 (E. coli)	NA	NA	NA	NA	NA	NA	NA	NA	NA	NA	NA	NA
cg23771603	3-51	0.0059703	0.000640165	0.000644244	0.000171857	0.000922358	0.673892	3	1	ENSG00000095777	MYO3A	myosin IIIA	NA	NA	NA	NA	NA	NA	NA	NA	NA	NA	NA	NA
cg22980079	3-52	5.56498e+09	0.000631913	0.000635655	0.000254729	0.000921031	0.66798	3	1	ENSG00000125386	FAM193A	chromosome 4 open reading frame 8	NA	NA	NA	NA	NA	NA	NA	NA	NA	NA	NA	NA
cg06722633	3-53	0.000570763	0.000628808	0.000630507	0.000186741	0.000904986	0.66798	3	1	ENSG00000163873	GRIK3	glutamate receptor, ionotropic, kainate 3	NA	NA	NA	NA	NA	NA	NA	NA	NA	NA	NA	NA
cg09879797	3-54	0.00168866	0.000626966	0.000632897	0.000111525	0.00090914	0.663054	3	1	ENSG00000176871	WSB2	WD repeat and SOCS box-containing 2	NA	NA	NA	NA	NA	NA	NA	NA	NA	NA	NA	NA
cg22598563	3-55	1.59017e+09	0.000590529	0.00059003	0.000283737	0.000988373	0.615764	3	1	ENSG00000072682	P4HA2	prolyl 4-hydroxylase, alpha polypeptide II	NA	NA	NA	NA	NA	NA	NA	NA	NA	NA	NA	NA
cg06534422	3-56	0.0044159	0.000583207	0.00058436	0.000215961	0.000881194	0.617734	3	2	ENSG00000240972	NA	NA	ENSG00000251357	NA	NA	NA	NA	NA	NA	NA	NA	NA	NA	NA
cg07533148	3-57	0.00109422	0.000569241	0.000570782	0.000182901	0.00081823	0.60197	3	1	ENSG00000162722	TRIM58	tripartite motif-containing 58	NA	NA	NA	NA	NA	NA	NA	NA	NA	NA	NA	NA
cg16009558	3-58	0.000320113	0.00054248	0.000544006	0.00019581	0.00079636	0.561576	3	1	ENSG00000164418	GRIK2	glutamate receptor, ionotropic, kainate 2	NA	NA	NA	NA	NA	NA	NA	NA	NA	NA	NA	NA
cg06297145	3-59	0.00298757	0.000538035	0.000542769	0.000114993	0.000772901	0.560591	3	1	ENSG00000170448	NFXL1	nuclear transcription factor, X-box binding-like 1	NA	NA	NA	NA	NA	NA	NA	NA	NA	NA	NA	NA
cg01532103	3-60	0.000577336	0.000528851	0.000525165	0.000216019	0.000785858	0.535961	3	1	ENSG00000172270	BSG	basigin (Ok blood group)	NA	NA	NA	NA	NA	NA	NA	NA	NA	NA	NA	NA
cg26780333	3-61	0.0041817	0.000520863	0.000521665	7.44706e-05	0.000783136	0.523153	3	1	ENSG00000177465	LOC644189	acyl-CoA thioesterase 4, similar to peroxisomal long-chain acyl-coA thioesterase	NA	NA	NA	NA	NA	NA	NA	NA	NA	NA	NA	NA
cg03218909	4-01	9.32885e+08	0.0111939	0.0112519	0.0056479	0.0125381	1	4	1	ENSG00000132702	HAPLN2	hyaluronan and proteoglycan link protein 2	NA	NA	NA	NA	NA	NA	NA	NA	NA	NA	NA	NA
cg10062065	4-02	0.000729016	0.00826315	0.00830848	0.0041516	0.00935111	1	4	2	ENSG00000072195	SPEG	SPEG complex locus	ENSG00000123992	DNPEP	aspartyl aminopeptidase	NA	NA	NA	NA	NA	NA	NA	NA	NA
cg12008118	4-03	0.000117024	0.00627879	0.0063013	0.00324175	0.00721817	1	4	1	ENSG00000122367	LDB3	LIM domain binding 3	NA	NA	NA	NA	NA	NA	NA	NA	NA	NA	NA	NA
cg06454084	4-04	0.000430666	0.00384899	0.00385263	0.00235315	0.00461328	0.999015	4	1	ENSG00000197380	DACT3	dapper, antagonist of beta-catenin, homolog 3 (Xenopus laevis)	NA	NA	NA	NA	NA	NA	NA	NA	NA	NA	NA	NA
cg07935264	4-05	0.00552959	0.00348717	0.00349745	0.00192216	0.00412383	0.999015	4	1	ENSG00000125538	IL1B	interleukin 1, beta	NA	NA	NA	NA	NA	NA	NA	NA	NA	NA	NA	NA
cg00476577	4-06	0.000189202	0.00348004	0.00348719	0.00190649	0.00416425	0.999015	4	1	ENSG00000171940	ZNF217	zinc finger protein 217	NA	NA	NA	NA	NA	NA	NA	NA	NA	NA	NA	NA
cg26205432	4-07	0.00311821	0.00308705	0.00308644	0.00178799	0.00376323	0.999015	4	2	ENSG00000111860	C6ORF204	chromosome 6 open reading frame 204	ENSG00000198523	PLN	phospholamban	NA	NA	NA	NA	NA	NA	NA	NA	NA
cg18808261	4-08	0.000137868	0.00189711	0.00189944	0.000963361	0.00232929	0.989163	4	1	ENSG00000182568	SATB1	SATB homeobox 1	NA	NA	NA	NA	NA	NA	NA	NA	NA	NA	NA	NA
cg19510698	4-09	3.54651e+08	0.00168323	0.00168383	0.00109772	0.00210242	0.983251	4	1	ENSG00000184254	ALDH1A3	aldehyde dehydrogenase 1 family, member A3	NA	NA	NA	NA	NA	NA	NA	NA	NA	NA	NA	NA
cg05093686	4-10	0.00056265	0.00161917	0.00162528	0.000797918	0.00218232	0.984236	4	2	ENSG00000172915	NBEA	neurobeachin	ENSG00000180660	MAB21L1	mab-21-like 1 (C. elegans)	NA	NA	NA	NA	NA	NA	NA	NA	NA
cg08300860	4-11	0.000137868	0.00151591	0.0015117	0.000912793	0.00190215	0.974384	4	1	ENSG00000122367	LDB3	LIM domain binding 3	NA	NA	NA	NA	NA	NA	NA	NA	NA	NA	NA	NA
cg07360076	4-12	0.000110088	0.0014391	0.00144418	0.000952895	0.00189546	0.970443	4	1	ENSG00000068078	FGFR3	fibroblast growth factor receptor 3	NA	NA	NA	NA	NA	NA	NA	NA	NA	NA	NA	NA
cg14385738	4-13	1.48141e+09	0.00139193	0.00139635	0.000777354	0.00182002	0.962562	4	1	ENSG00000134242	PTPN22	protein tyrosine phosphatase, non-receptor type 22 (lymphoid)	NA	NA	NA	NA	NA	NA	NA	NA	NA	NA	NA	NA
cg04784315	4-14	0.018213	0.00135901	0.00136073	0.000696832	0.00173761	0.957635	4	2	ENSG00000011454	RABGAP1	RAB GTPase activating protein 1	ENSG00000188394	GPR21	G protein-coupled receptor 21	NA	NA	NA	NA	NA	NA	NA	NA	NA
cg11391732	4-15	0.00668631	0.0013001	0.00129949	0.000715132	0.00167421	0.953695	4	1	ENSG00000169271	HSPB3	heat shock 27kDa protein 3	NA	NA	NA	NA	NA	NA	NA	NA	NA	NA	NA	NA
cg12188560	4-16	0.000687877	0.00105886	0.00106002	0.00067967	0.00139493	0.91133	4	1	ENSG00000122756	CNTFR	ciliary neurotrophic factor receptor	NA	NA	NA	NA	NA	NA	NA	NA	NA	NA	NA	NA
cg12029639	4-17	0.00045142	0.000873538	0.000875372	0.000368875	0.00118624	0.851232	4	2	ENSG00000172915	NBEA	neurobeachin	ENSG00000180660	MAB21L1	mab-21-like 1 (C. elegans)	NA	NA	NA	NA	NA	NA	NA	NA	NA
cg27637521	4-18	0.00120142	0.000787884	0.000785206	0.000422147	0.00108598	0.809852	4	1	ENSG00000184557	SOCS3	suppressor of cytokine signaling 3	NA	NA	NA	NA	NA	NA	NA	NA	NA	NA	NA	NA
cg01765641	4-19	5.87088e+08	0.000780372	0.000781223	0.000418643	0.00108507	0.796059	4	1	ENSG00000131374	TBC1D5	TBC1 domain family, member 5	NA	NA	NA	NA	NA	NA	NA	NA	NA	NA	NA	NA
cg10398682	4-20	0.000198129	0.0007761	0.000776089	0.000360036	0.00108844	0.800985	4	1	ENSG00000169594	BNC1	basonuclin 1	NA	NA	NA	NA	NA	NA	NA	NA	NA	NA	NA	NA
cg22736323	4-21	0.0484741	0.000652939	0.00065425	0.000346429	0.000898088	0.696552	4	2	ENSG00000134853	PDGFRA	platelet-derived growth factor receptor, alpha polypeptide	ENSG00000145216	FIP1L1	FIP1 like 1 (S. cerevisiae)	NA	NA	NA	NA	NA	NA	NA	NA	NA
cg05600174	4-22	0.00413055	0.000650448	0.000649417	0.000420812	0.000889406	0.710345	4	2	ENSG00000106733	C9ORF95	chromosome 9 open reading frame 95	ENSG00000134996	OSTF1	osteoclast stimulating factor 1	NA	NA	NA	NA	NA	NA	NA	NA	NA
cg23587449	4-23	0.000164037	0.00054667	0.000547485	0.000185903	0.00083827	0.558621	4	1	ENSG00000121207	LRAT	lecithin retinol acyltransferase (phosphatidylcholine--retinol O-acyltransferase)	NA	NA	NA	NA	NA	NA	NA	NA	NA	NA	NA	NA
cg00201234	5-01	0.000110088	0.00525649	0.00529092	0.00213502	0.00610722	0.999015	5	1	ENSG00000163520	FBLN2	fibulin 2	NA	NA	NA	NA	NA	NA	NA	NA	NA	NA	NA	NA
cg23455517	5-02	6.76919e+09	0.00339619	0.00342638	0.00141385	0.00412347	0.999015	5	1	ENSG00000105552	BCAT2	branched chain aminotransferase 2, mitochondrial	NA	NA	NA	NA	NA	NA	NA	NA	NA	NA	NA	NA
cg01228636	5-03	0.000483249	0.00270092	0.00271687	0.00113197	0.00344405	0.999015	5	2	ENSG00000171862	PTENP1	phosphatase and tensin homolog, phosphatase and tensin homolog pseudogene 1	ENSG00000227268	NA	NA	NA	NA	NA	NA	NA	NA	NA	NA	NA
cg20727114	5-04	6.10712e+09	0.00154859	0.00155034	0.000751087	0.0019407	0.976355	5	1	ENSG00000169169	CPT1C	carnitine palmitoyltransferase 1C	NA	NA	NA	NA	NA	NA	NA	NA	NA	NA	NA	NA
cg07935568	5-05	0.000124397	0.00153125	0.00153856	0.000762661	0.00192022	0.975369	5	1	ENSG00000102539	MLNR	motilin receptor	NA	NA	NA	NA	NA	NA	NA	NA	NA	NA	NA	NA
cg11271605	5-06	5.11325e+09	0.00152058	0.00152762	0.000454664	0.00195052	0.969458	5	1	ENSG00000127954	STEAP4	STEAP family member 4	NA	NA	NA	NA	NA	NA	NA	NA	NA	NA	NA	NA
cg26014796	5-07	0.000195482	0.00142028	0.00142783	0.00069979	0.00175721	0.967488	5	1	ENSG00000204618	RNF39	ring finger protein 39	NA	NA	NA	NA	NA	NA	NA	NA	NA	NA	NA	NA
cg25358289	5-08	0.000612541	0.00134137	0.00134526	0.000553632	0.00174654	0.959606	5	1	ENSG00000170458	CD14	CD14 molecule	NA	NA	NA	NA	NA	NA	NA	NA	NA	NA	NA	NA
cg23130254	5-09	3.98111e+08	0.00133868	0.00134137	0.000707518	0.00174408	0.95665	5	1	ENSG00000170178	HOXD12	homeobox D12	NA	NA	NA	NA	NA	NA	NA	NA	NA	NA	NA	NA
cg15247144	5-10	0.000700161	0.00122738	0.00123338	0.000302073	0.001596	0.942857	5	1	ENSG00000103490	PYCARD	PYD and CARD domain containing	NA	NA	NA	NA	NA	NA	NA	NA	NA	NA	NA	NA
cg18074297	5-11	9.74822e+09	0.00122569	0.00123161	0.000362559	0.00156673	0.940887	5	1	ENSG00000159212	CLIC6	chloride intracellular channel 6	NA	NA	NA	NA	NA	NA	NA	NA	NA	NA	NA	NA
cg10056627	5-12	0.000126373	0.00121248	0.00122125	0.000381445	0.00159362	0.942857	5	1	ENSG00000124713	GNMT	glycine N-methyltransferase	NA	NA	NA	NA	NA	NA	NA	NA	NA	NA	NA	NA
cg26781150	5-13	0.00201304	0.00112643	0.00113512	0.000391782	0.00152193	0.933005	5	1	ENSG00000186603	HPDL	4-hydroxyphenylpyruvate dioxygenase-like	NA	NA	NA	NA	NA	NA	NA	NA	NA	NA	NA	NA
cg17610929	5-14	0.00339805	0.00107598	0.00107801	0.00019088	0.0014326	0.919212	5	2	ENSG00000072182	ACCN4	amiloride-sensitive cation channel 4, pituitary	ENSG00000123992	DNPEP	aspartyl aminopeptidase	NA	NA	NA	NA	NA	NA	NA	NA	NA
cg11656547	5-15	0.0235715	0.00103913	0.00104169	0.000388855	0.0014127	0.918227	5	1	ENSG00000165072	MAMDC2	MAM domain containing 2	NA	NA	NA	NA	NA	NA	NA	NA	NA	NA	NA	NA
cg05899618	5-16	0.000647047	0.000991339	0.000994106	0.000199954	0.0013012	0.900493	5	1	ENSG00000143869	GDF7	growth differentiation factor 7	NA	NA	NA	NA	NA	NA	NA	NA	NA	NA	NA	NA
cg22940152	5-17	0.000666084	0.000890991	0.000894475	0.000336368	0.00124116	0.864039	5	1	ENSG00000196700	ZNF512B	zinc finger protein 512B	NA	NA	NA	NA	NA	NA	NA	NA	NA	NA	NA	NA
cg15468095	5-18	0.0027095	0.000808079	0.000812411	0.000284329	0.00113155	0.8	5	1	ENSG00000103490	PYCARD	PYD and CARD domain containing	NA	NA	NA	NA	NA	NA	NA	NA	NA	NA	NA	NA
cg26018901	5-19	7.22841e+09	0.000747	0.00075184	0.000309342	0.00105194	0.778325	5	1	ENSG00000145244	CORIN	corin, serine peptidase	NA	NA	NA	NA	NA	NA	NA	NA	NA	NA	NA	NA
cg05570980	5-20	0.000687877	0.000737993	0.000741379	0.000177082	0.00106705	0.763547	5	1	ENSG00000114529	C3ORF52	chromosome 3 open reading frame 52	NA	NA	NA	NA	NA	NA	NA	NA	NA	NA	NA	NA
cg00708598	5-21	0.00939602	0.000730294	0.00073286	0.000275402	0.00101532	0.764532	5	1	ENSG00000136110	LECT1	leukocyte cell derived chemotaxin 1	NA	NA	NA	NA	NA	NA	NA	NA	NA	NA	NA	NA
cg16469386	5-22	0.0175157	0.000729057	0.000732246	0.000265404	0.00102842	0.763547	5	1	ENSG00000111371	SLC38A1	solute carrier family 38, member 1	NA	NA	NA	NA	NA	NA	NA	NA	NA	NA	NA	NA
cg09593286	5-23	0.00281304	0.00071389	0.000712949	0.000169796	0.00098936	0.742857	5	1	ENSG00000137767	SQRDL	sulfide quinone reductase-like (yeast)	NA	NA	NA	NA	NA	NA	NA	NA	NA	NA	NA	NA
cg09503974	5-24	0.00194872	0.000709829	0.000712008	0.00022387	0.000980421	0.745813	5	2	ENSG00000118849	RARRES1	retinoic acid receptor responder (tazarotene induced) 1	ENSG00000118855	MFSD1	major facilitator superfamily domain containing 1	NA	NA	NA	NA	NA	NA	NA	NA	NA
cg10164640	5-25	0.00558922	0.000707014	0.000709134	0.000143615	0.000985712	0.743842	5	1	ENSG00000186603	HPDL	4-hydroxyphenylpyruvate dioxygenase-like	NA	NA	NA	NA	NA	NA	NA	NA	NA	NA	NA	NA
cg05732530	5-26	0.0117298	0.000686868	0.00068993	0.000199361	0.0009703	0.722167	5	1	ENSG00000158050	DUSP2	dual specificity phosphatase 2	NA	NA	NA	NA	NA	NA	NA	NA	NA	NA	NA	NA
cg10722799	5-27	0.000666084	0.000651797	0.000655101	0.000195615	0.000997161	0.693596	5	1	ENSG00000159212	CLIC6	chloride intracellular channel 6	NA	NA	NA	NA	NA	NA	NA	NA	NA	NA	NA	NA
cg26537639	5-28	0.000687877	0.000641031	0.000640323	0.000271381	0.000893999	0.6867	5	1	ENSG00000051523	CYBA	cytochrome b-245, alpha polypeptide	NA	NA	NA	NA	NA	NA	NA	NA	NA	NA	NA	NA
cg17285325	5-29	0.00375778	0.000638529	0.000637763	0.000165279	0.00092764	0.683744	5	1	ENSG00000025708	TYMP	thymidine phosphorylase	NA	NA	NA	NA	NA	NA	NA	NA	NA	NA	NA	NA
cg20395892	5-30	0.000137868	0.000632455	0.000635986	0.000169855	0.000905287	0.676847	5	1	ENSG00000090376	IRAK3	interleukin-1 receptor-associated kinase 3	NA	NA	NA	NA	NA	NA	NA	NA	NA	NA	NA	NA
cg21832150	5-31	0.0189754	0.000626185	0.000625713	0.000137273	0.000894593	0.666995	5	1	ENSG00000187583	PLEKHN1	pleckstrin homology domain containing, family N member 1	NA	NA	NA	NA	NA	NA	NA	NA	NA	NA	NA	NA
cg07671976	5-32	0.000146651	0.000607653	0.000609937	0.000224804	0.000945587	0.640394	5	1	ENSG00000186891	TNFRSF18	tumor necrosis factor receptor superfamily, member 18	NA	NA	NA	NA	NA	NA	NA	NA	NA	NA	NA	NA
cg01820777	5-33	0.00783246	0.00058261	0.000585617	0.000175143	0.000877174	0.607882	5	1	ENSG00000164877	MICALL2	MICAL-like 2	NA	NA	NA	NA	NA	NA	NA	NA	NA	NA	NA	NA
cg03826976	5-34	0.000110088	0.000566096	0.000567845	0.000165259	0.000845633	0.585222	5	1	ENSG00000166394	CYB5R2	cytochrome b5 reductase 2	NA	NA	NA	NA	NA	NA	NA	NA	NA	NA	NA	NA
cg26845300	5-35	0.000114961	0.000565084	0.000562597	0.00023947	0.000819001	0.584236	5	1	ENSG00000130340	SNX9	sorting nexin 9	NA	NA	NA	NA	NA	NA	NA	NA	NA	NA	NA	NA
cg22836229	5-36	0.00301279	0.000552586	0.000554263	0.000211172	0.000848371	0.581281	5	1	ENSG00000034239	EFCAB1	EF-hand calcium binding domain 1	NA	NA	NA	NA	NA	NA	NA	NA	NA	NA	NA	NA
cg03160740	5-37	0.0144846	0.000541739	0.000539731	8.63186e-05	0.000865624	0.542857	5	1	ENSG00000114812	VIPR1	vasoactive intestinal peptide receptor 1	NA	NA	NA	NA	NA	NA	NA	NA	NA	NA	NA	NA
cg07384961	5-38	0.00931317	0.000537073	0.000535144	0.000256656	0.000802251	0.553695	5	1	ENSG00000184697	CLDN6	claudin 6, similar to claudin 6	NA	NA	NA	NA	NA	NA	NA	NA	NA	NA	NA	NA

## Sheet: Table S7
			Beta values all										Beta values primary										Beta values cell lines										Beta values fat samples
CpG-ID	short_name	gene_symbol.1	hypomethylated	sd_hypo	range_hypo_start	range_hypo_end	hypermethylated	sd_hyper	range_hyper_start	range_hyper_end	AbsoluteDiff		hypomethylated	sd_hypo	range_hypo_start	range_hypo_end	hypermethylated	sd_hyper	range_hyper_start	range_hyper_end	AbsoluteDiff		hypomethylated	sd_hypo	range_hypo_start	range_hypo_end	hypermethylated	sd_hyper	range_hyper_start	range_hyper_end	AbsoluteDiff		hypomethylated	hypermethylated	AbsoluteDiff
cg22298088	1-01	NNAT	0.491959	0.162007	0.156636	0.722762	0.883295	0.0435791	0.777973	0.968967	0.391337		0.491959	0.162007	0.156636	0.722762	0.875518	0.0380025	0.777973	0.938525	0.383559		NA	NA	NA	NA	0.923686	0.0469033	0.833198	0.968967	NA		NA	0.853327	NA
cg16907566	1-02	COL14A1	0.119601	0.0717793	0.0243616	0.324432	0.657258	0.180789	0.357935	0.914831	0.537657		0.120192	0.0690755	0.0358947	0.324432	0.605564	0.139902	0.357935	0.840623	0.485372		0.12368	0.111076	0.0243616	0.289863	0.786495	0.214992	0.370495	0.914831	0.662815		0.0896655	NA	NA
cg18508525	1-03	CD36	0.263175	0.129276	0.101454	0.545631	0.808978	0.0824404	0.571439	0.921451	0.545803		0.246208	0.13485	0.101454	0.545631	0.811149	0.0853464	0.571439	0.921451	0.564941		0.292262	0.123434	0.159713	0.490823	0.788296	0.0646188	0.682665	0.861527	0.496034		NA	0.807556	NA
cg07356189	1-04	NA	0.414189	0.173666	0.178766	0.719689	0.901009	0.0557116	0.743793	0.957	0.48682		0.388731	0.153981	0.178766	0.60952	0.907768	0.0537868	0.743793	0.957	0.519037		0.719689	NA	0.719689	0.719689	0.864068	0.0574513	0.782253	0.942899	0.144379		NA	0.911322	NA
cg17732044	1-05	WDR93	0.104099	0.0623788	0.0303828	0.329423	0.698477	0.176847	0.417626	0.947513	0.594378		0.0976873	0.0592063	0.0303828	0.329423	0.698347	0.168889	0.435458	0.91349	0.600659		0.153136	0.075135	0.0593395	0.259375	0.698912	0.219054	0.417626	0.947513	0.545775		0.100296	NA	NA
cg15435730	1-06	TFAP2D	0.116959	0.0511418	0.0344303	0.257806	0.513075	0.139868	0.313624	0.740213	0.396116		0.114018	0.0497274	0.0344303	0.257806	0.527544	0.140377	0.313624	0.740213	0.413526		0.127939	0.0595939	0.0721765	0.253208	0.445552	0.141819	0.317071	0.597725	0.317613		0.153633	NA	NA
cg00576250	1-07	NA	0.0751747	0.0422663	0.0286363	0.21026	0.588856	0.215915	0.264684	0.884174	0.513681		0.0760551	0.0448583	0.0286363	0.21026	0.651128	0.192978	0.306403	0.884174	0.575073		0.0719175	0.0260075	0.0397575	0.115524	0.355335	0.117592	0.264684	0.515926	0.283418		0.0628459	NA	NA
cg13149996	1-08	EIF4G3	0.428472	0.111454	0.259973	0.575876	0.700784	0.0622266	0.562975	0.809439	0.272312		0.411495	0.108642	0.259973	0.563992	0.71087	0.0566473	0.572066	0.809439	0.299375		0.533025	0.00109878	0.532248	0.533802	0.643986	0.0576897	0.562975	0.729138	0.110961		0.575876	0.787283	0.211407
cg24424381	1-09	WDR93	0.183461	0.0747812	0.0493843	0.412457	0.742867	0.095809	0.563737	0.871173	0.559406		0.178579	0.073266	0.0493843	0.412457	0.733745	0.0991923	0.563737	0.871173	0.555166		0.216418	0.0822128	0.109996	0.344508	0.797595	0.0641318	0.752247	0.842943	0.581176		0.151698	NA	NA
cg07471052	1-10	NA	0.392042	0.19557	0.157177	0.703871	0.943442	0.0199478	0.88253	0.973595	0.551401		0.392042	0.19557	0.157177	0.703871	0.942273	0.0195809	0.88253	0.973595	0.550231		NA	NA	NA	NA	0.95053	0.0218572	0.897571	0.973313	NA		NA	0.933595	NA
cg25181284	1-11	GPD1	0.523923	0.132325	0.340628	0.759285	0.914051	0.0302639	0.799134	0.964588	0.390129		0.523923	0.132325	0.340628	0.759285	0.910415	0.0284843	0.799134	0.953871	0.386493		NA	NA	NA	NA	0.935888	0.0223685	0.897608	0.964588	NA		NA	0.884813	NA
cg26361780	1-12	CPB1	0.444691	0.126516	0.251326	0.674339	0.864059	0.049976	0.709764	0.946544	0.419368		0.435176	0.126362	0.251326	0.674339	0.867311	0.0443153	0.71894	0.946544	0.432135		0.568374	NA	0.568374	0.568374	0.845576	0.0746261	0.709764	0.935353	0.277202		NA	0.875249	NA
cg12862537	1-13	NNAT	0.548172	0.175958	0.261534	0.776845	0.943797	0.0196685	0.876125	0.977586	0.395625		0.548172	0.175958	0.261534	0.776845	0.940426	0.0187665	0.876125	0.96699	0.392253		NA	NA	NA	NA	0.962658	0.0124225	0.939344	0.977586	NA		NA	0.924721	NA
cg04396791	1-14	SHANK2	0.0805427	0.0533955	0.0311118	0.322034	0.777128	0.130865	0.453679	0.935068	0.696585		0.0785941	0.0519913	0.0311118	0.322034	0.759464	0.13149	0.453679	0.901179	0.68087		0.0730101	0.0266117	0.0363136	0.110322	0.809932	0.133117	0.549952	0.935068	0.736922		0.172187	NA	NA
cg02691091	1-15	SP2	0.489091	0.128832	0.292915	0.700185	0.868101	0.0503061	0.738701	0.944524	0.379011		0.489091	0.128832	0.292915	0.700185	0.863418	0.0497797	0.738701	0.935361	0.374327		NA	NA	NA	NA	0.884425	0.051613	0.759814	0.944524	NA		NA	0.901364	NA
cg02686662	1-16	PPAP2C	0.367182	0.155153	0.0867918	0.633583	0.837576	0.074788	0.653605	0.950096	0.470394		0.367854	0.158262	0.0867918	0.633583	0.840126	0.0735566	0.653605	0.950096	0.472272		0.36046	0.171858	0.238938	0.481982	0.83565	0.0786501	0.702131	0.933218	0.47519		NA	0.772616	NA
cg17917518	1-17	P2RX4	0.480313	0.176964	0.207036	0.794852	0.938003	0.0272133	0.832065	0.97535	0.45769		0.480313	0.176964	0.207036	0.794852	0.940763	0.0238253	0.84686	0.97535	0.46045		NA	NA	NA	NA	0.923186	0.0361231	0.832065	0.959087	NA		NA	0.961668	NA
cg10362475	1-18	SHANK2	0.223375	0.110839	0.0455866	0.521106	0.80797	0.12467	0.561518	0.955917	0.584595		0.221434	0.0991054	0.0595762	0.407395	0.791511	0.12207	0.561518	0.936438	0.570076		0.165543	0.125998	0.0455866	0.4129	0.852645	0.129889	0.627412	0.955917	0.687103		0.484964	NA	NA
cg23196831	1-19	COL14A1	0.0499316	0.0401369	0.0136685	0.23942	0.666134	0.216888	0.316942	0.950865	0.616203		0.0462294	0.0337766	0.0136685	0.229143	0.585065	0.200769	0.316942	0.931229	0.538836		0.0915319	0.0801208	0.0259726	0.23942	0.808005	0.17354	0.533757	0.950865	0.716473		0.0473034	NA	NA
cg01473816	1-20	ELF5	0.472098	0.103312	0.252374	0.634693	0.757937	0.0467441	0.645219	0.846194	0.28584		0.461258	0.097064	0.252374	0.603914	0.757836	0.0478691	0.645219	0.846194	0.296579		0.634693	NA	0.634693	0.634693	0.753391	0.0442416	0.686494	0.839456	0.118698		NA	0.790766	NA
cg18913951	1-21	TMEM45B	0.322471	0.141135	0.159424	0.601774	0.842998	0.0736437	0.614477	0.935585	0.520528		0.322471	0.141135	0.159424	0.601774	0.835169	0.0767776	0.614477	0.935585	0.512698		NA	NA	NA	NA	0.871692	0.0553909	0.782043	0.934899	NA		NA	0.880942	NA
cg13851211	1-22	ADCY7	0.478723	0.149346	0.185	0.680941	0.89476	0.0406071	0.767655	0.973704	0.416037		0.478723	0.149346	0.185	0.680941	0.890406	0.0411552	0.767655	0.956261	0.411683		NA	NA	NA	NA	0.916585	0.0323921	0.844519	0.973704	NA		NA	0.88565	NA
cg20015855	1-23	CORO2B	0.521723	0.126374	0.348311	0.707014	0.909741	0.0394026	0.795154	0.964803	0.388017		0.504879	0.117568	0.348311	0.664367	0.913817	0.0374143	0.798095	0.964803	0.408938		0.707014	NA	0.707014	0.707014	0.885227	0.0443507	0.795154	0.956865	0.178212		NA	0.928462	NA
cg01035422	1-24	PLIN1	0.510781	0.101871	0.282595	0.639773	0.816601	0.0469641	0.721592	0.91875	0.305819		0.505271	0.102562	0.282595	0.639773	0.816596	0.0455406	0.731901	0.910457	0.311325		0.598946	NA	0.598946	0.598946	0.820876	0.0571562	0.721592	0.91875	0.22193		NA	0.788969	NA
cg25538571	1-25	NA	0.161366	0.0850948	0.0369684	0.397669	0.711955	0.140614	0.453131	0.899472	0.550589		0.167052	0.0726449	0.0559315	0.397669	0.726238	0.12395	0.453131	0.868197	0.559187		0.108649	0.110638	0.0369684	0.37771	0.704374	0.218248	0.468677	0.899472	0.595725		0.388757	0.477591	0.0888345
cg21359747	1-26	ALDH1A3	0.127477	0.0569515	0.0514802	0.362476	0.778986	0.148931	0.480396	0.942639	0.651509		0.120861	0.0479271	0.0514802	0.311825	0.750576	0.147479	0.480396	0.942639	0.629715		0.176287	0.10183	0.0705048	0.362476	0.857113	0.130869	0.538576	0.9349	0.680826		0.172901	NA	NA
cg08278554	1-27	C15ORF48	0.183244	0.0770614	0.0550657	0.389797	0.646406	0.13952	0.401803	0.865134	0.463163		0.18251	0.0739184	0.0550657	0.369431	0.640486	0.148072	0.401803	0.865134	0.457976		0.193193	0.107699	0.0998534	0.389797	0.666536	0.117635	0.538581	0.797356	0.473343		0.161596	NA	NA
cg01733599	1-28	LIPC	0.34871	0.125304	0.175491	0.594337	0.791407	0.0794588	0.606919	0.935636	0.442697		0.326233	0.114043	0.175491	0.594337	0.796124	0.0786066	0.606919	0.935636	0.469891		0.453855	0.130068	0.361883	0.545826	0.769465	0.0865655	0.655422	0.920554	0.315611		0.565487	0.766994	0.201507
cg14532519	1-29	TCF20	0.531323	0.155096	0.301305	0.720714	0.860103	0.0387386	0.757509	0.927834	0.32878		0.531323	0.155096	0.301305	0.720714	0.855608	0.038731	0.757509	0.926339	0.324285		NA	NA	NA	NA	0.87818	0.0365069	0.81977	0.927834	NA		NA	0.877378	NA
cg25058957	1-30	RAX2	0.540174	0.174069	0.117716	0.803409	0.927002	0.0333721	0.820812	0.973584	0.386828		0.52487	0.163567	0.117716	0.783722	0.927351	0.0340719	0.820812	0.973584	0.402481		0.657506	0.247204	0.372084	0.803409	0.919597	0.03054	0.863759	0.963422	0.262091		NA	0.957785	NA
cg14546153	1-31	APCDD1L	0.0587096	0.0342587	0.0194522	0.174341	0.52362	0.233327	0.207875	0.856453	0.464911		0.0573811	0.0322551	0.0194522	0.151307	0.548665	0.189231	0.249083	0.789322	0.491284		0.0863201	0.0762345	0.0413155	0.174341	0.491745	0.286554	0.207875	0.856453	0.405425		0.0611344	NA	NA
cg11964474	1-32	BRCA1	0.34329	0.173395	0.0487845	0.669676	0.910248	0.035168	0.748517	0.961711	0.566958		0.378272	0.154173	0.0830309	0.669676	0.911212	0.028245	0.814681	0.960268	0.532939		0.0984132	0.0701856	0.0487845	0.148042	0.903432	0.0632285	0.748517	0.961711	0.805019		NA	0.919329	NA
cg10078415	1-33	ACSM3	0.192202	0.0605115	0.0875926	0.343863	0.559	0.136007	0.376192	0.775463	0.366798		0.187349	0.0584653	0.0875926	0.343863	0.583596	0.134213	0.377802	0.775463	0.396247		0.216782	0.0691131	0.128649	0.329542	0.464695	0.120318	0.376192	0.699351	0.247913		0.277029	0.583708	0.306679
cg23418591	1-34	APCDD1L	0.100446	0.0619248	0.0330134	0.346533	0.726658	0.152354	0.407409	0.935794	0.626212		0.0970407	0.0601238	0.0330134	0.346533	0.73905	0.129528	0.553893	0.935794	0.642009		0.102955	0.0608167	0.0575094	0.190974	0.70807	0.18751	0.407409	0.934473	0.605114		0.206098	NA	NA
cg24690731	1-35	SOX7	0.224003	0.0923949	0.0455694	0.435169	0.739874	0.101632	0.526352	0.911174	0.515871		0.217062	0.0910478	0.0455694	0.435169	0.734864	0.0996846	0.548963	0.911174	0.517802		0.293931	0.0691912	0.194001	0.344561	0.761105	0.106446	0.526352	0.868469	0.467174		0.367704	0.622763	0.25506
cg12575181	1-36	PIGH	0.442947	0.202353	0.216325	0.710789	0.897772	0.03757	0.756761	0.950512	0.454825		0.442947	0.202353	0.216325	0.710789	0.893464	0.0394736	0.756761	0.950472	0.450517		NA	NA	NA	NA	0.919028	0.0177926	0.884243	0.950512	NA		NA	0.901904	NA
cg23293787	1-37	DPM1	0.547394	0.221995	0.190433	0.827967	0.942236	0.0273138	0.84134	0.976375	0.394843		0.535039	0.229599	0.190433	0.827967	0.943385	0.0255539	0.84134	0.975285	0.408347		0.621524	0.18739	0.444838	0.81804	0.944972	0.0315124	0.889937	0.976375	0.323448		NA	0.89157	NA
cg06973652	1-38	BRCA1	0.255775	0.132004	0.0497122	0.513719	0.785425	0.0778423	0.569503	0.906253	0.52965		0.2541	0.113739	0.109812	0.513719	0.785637	0.0685061	0.585032	0.906253	0.531537		0.261218	0.20282	0.0497122	0.497003	0.80762	0.112509	0.569503	0.904495	0.546402		NA	0.667355	NA
cg08687163	1-39	MST1R	0.577873	0.197308	0.102412	0.840316	0.952754	0.0239065	0.871734	0.980668	0.37488		0.565966	0.193912	0.102412	0.840316	0.951486	0.0234434	0.876514	0.977199	0.38552		0.827927	NA	0.827927	0.827927	0.96584	0.00792754	0.952456	0.980668	0.137913		NA	0.90508	NA
cg05406101	1-40	RWDD2B	0.358602	0.15014	0.127482	0.568247	0.775398	0.0812093	0.588913	0.901392	0.416795		0.345352	0.149183	0.127482	0.556033	0.776722	0.0782516	0.588913	0.901392	0.43137		0.491108	0.109092	0.413968	0.568247	0.762345	0.0976856	0.62342	0.894297	0.271237		NA	0.813981	NA
cg05718253	1-41	DOCK6	0.528943	0.194196	0.237701	0.7722	0.91674	0.0307118	0.816167	0.954551	0.387797		0.509647	0.189549	0.237701	0.769216	0.916558	0.0288391	0.816167	0.954551	0.406911		0.748783	NA	0.748783	0.748783	0.923638	0.0321515	0.856974	0.951682	0.174856		0.7722	0.837281	0.0650805
cg14784348	1-42	NA	0.404906	0.0987399	0.254889	0.571291	0.71835	0.0648392	0.590377	0.846472	0.313444		0.408793	0.101269	0.254889	0.571291	0.716986	0.0653396	0.590377	0.846472	0.308194		0.350493	NA	0.350493	0.350493	0.724914	0.0689773	0.614718	0.815489	0.374421		NA	0.720683	NA
cg15164103	1-43	MEST	0.264646	0.096476	0.130105	0.430228	0.613393	0.0797341	0.442065	0.789579	0.348747		0.25323	0.100299	0.130105	0.430228	0.611538	0.0749983	0.442065	0.737137	0.358307		0.320254	0.0607726	0.249889	0.383036	0.617064	0.108215	0.456918	0.789579	0.296811		0.316204	0.680581	0.364377
cg15652212	1-44	TMEM139	0.412439	0.182607	0.151862	0.715293	0.918805	0.0384934	0.763322	0.964049	0.506366		0.412439	0.182607	0.151862	0.715293	0.919925	0.0354232	0.802719	0.964049	0.507486		NA	NA	NA	NA	0.919152	0.0509112	0.763322	0.953633	NA		NA	0.881089	NA
cg21194776	1-45	USP54	0.233715	0.0909045	0.0815214	0.413645	0.697731	0.084968	0.490846	0.864121	0.464015		0.223719	0.0820946	0.0815214	0.382802	0.68543	0.083513	0.490846	0.820881	0.46171		0.413645	NA	0.413645	0.413645	0.756926	0.0700994	0.635503	0.864121	0.343281		NA	0.694294	NA
cg06818777	1-46	CHAD	0.178155	0.11434	0.0455649	0.503911	0.824801	0.115692	0.535318	0.957812	0.646647		0.17079	0.115353	0.0455649	0.503911	0.779847	0.113801	0.535318	0.936094	0.609057		0.280476	0.0565492	0.238859	0.364014	0.887738	0.0891853	0.653649	0.957812	0.607262		0.216545	NA	NA
cg06353948	1-47	SETX	0.451284	0.124337	0.183878	0.630288	0.857859	0.0539541	0.711934	0.93521	0.406575		0.45172	0.108313	0.260389	0.630288	0.853909	0.0542421	0.711934	0.93521	0.402188		0.448811	0.230223	0.183878	0.600273	0.876825	0.0548621	0.776975	0.933873	0.428015		NA	0.877973	NA
cg00199549	1-48	MCM5	0.545753	0.164361	0.27021	0.763194	0.908978	0.0298194	0.830276	0.952682	0.363225		0.533263	0.164827	0.27021	0.763194	0.908102	0.030074	0.830276	0.952682	0.374839		0.689389	0.07617	0.635529	0.74325	0.914826	0.0278009	0.84767	0.943137	0.225436		NA	0.898851	NA
cg08397758	2-01	PYROXD2	0.15883	0.0808065	0.058162	0.402512	0.723437	0.11217	0.534764	0.856252	0.564607		0.159465	0.0819357	0.058162	0.402512	0.709145	0.111038	0.534764	0.856252	0.549681		0.17485	0.070108	0.088449	0.323722	0.754879	0.120672	0.550581	0.832019	0.58003		0.0648594	NA	NA
cg10150813	2-02	SEL1L3	0.231646	0.110529	0.103451	0.482096	0.794516	0.105638	0.547108	0.962431	0.56287		0.232458	0.111794	0.103451	0.482096	0.771462	0.0939348	0.547108	0.940955	0.539004		0.125849	NA	0.125849	0.125849	0.913931	0.0690555	0.692612	0.962431	0.788082		0.32201	0.648419	0.326409
cg09059635	2-03	NTNG2	0.307946	0.153384	0.0637037	0.570931	0.838101	0.0840269	0.629261	0.954838	0.530155		0.301879	0.146935	0.0637037	0.570931	0.832876	0.0743242	0.640109	0.928078	0.530997		0.350416	0.227077	0.089331	0.501934	0.902971	0.0712566	0.757535	0.954838	0.552555		NA	0.635433	NA
cg08108641	2-04	NTNG2	0.242844	0.109614	0.0779077	0.50414	0.782907	0.101098	0.56699	0.942163	0.540062		0.245029	0.111296	0.0779077	0.50414	0.789155	0.090909	0.574545	0.926895	0.544127		0.188238	NA	0.188238	0.188238	0.76713	0.142073	0.56699	0.942163	0.578892		NA	0.713613	NA
cg19728382	2-05	STC2	0.336881	0.177001	0.117883	0.610239	0.845248	0.0697884	0.629082	0.94223	0.508368		0.346292	0.179021	0.117883	0.610239	0.838363	0.072144	0.629082	0.92834	0.492071		0.19571	NA	0.19571	0.19571	0.884168	0.0463131	0.759738	0.94223	0.688459		NA	0.816037	NA
cg21591452	2-06	TMEM105	0.234608	0.109267	0.0831186	0.400449	0.908785	0.0580457	0.680403	0.967606	0.674177		0.244853	0.108386	0.0831186	0.400449	0.909326	0.0542073	0.680403	0.961413	0.664473		0.121908	NA	0.121908	0.121908	0.903631	0.0810783	0.693542	0.967606	0.781722		NA	0.923629	NA
cg06022562	2-07	TBCD	0.548954	0.179055	0.279413	0.802769	0.924788	0.023512	0.823254	0.959393	0.375834		0.548954	0.179055	0.279413	0.802769	0.923923	0.0239011	0.823254	0.952471	0.374968		NA	NA	NA	NA	0.931933	0.0212804	0.898254	0.959393	NA		NA	0.904629	NA
cg13813391	2-08	CMTM2	0.439215	0.182512	0.10364	0.707917	0.877613	0.0518756	0.727267	0.954895	0.438399		0.439215	0.182512	0.10364	0.707917	0.872521	0.0481016	0.747733	0.949999	0.433306		NA	NA	NA	NA	0.911689	0.0457021	0.822052	0.954895	NA		NA	0.809669	NA
cg07204803	2-09	ARL13B	0.335207	0.0947032	0.220666	0.480253	0.691188	0.0692992	0.52976	0.837471	0.355981		0.307593	0.0800786	0.220666	0.480253	0.699903	0.0680116	0.52976	0.837471	0.39231		0.45947	0.0253119	0.441572	0.477369	0.641652	0.0598336	0.562785	0.735742	0.182182		NA	0.679036	NA
cg19426277	2-10	C7ORF50	0.414046	0.227185	0.101835	0.707647	0.904367	0.0440481	0.743977	0.963127	0.490321		0.377346	0.212445	0.101835	0.67726	0.904425	0.0438457	0.743977	0.957469	0.527079		0.707647	NA	0.707647	0.707647	0.8982	0.0474198	0.791566	0.963127	0.190554		NA	0.942354	NA
cg15777781	2-11	CELF2	0.298747	0.175615	0.101041	0.610735	0.870356	0.059294	0.648872	0.950009	0.571609		0.294835	0.176205	0.101041	0.610735	0.878136	0.0551386	0.648872	0.950009	0.583302		0.311267	0.193688	0.11724	0.546485	0.815755	0.0688193	0.701236	0.898174	0.504488		NA	0.867094	NA
cg16869108	2-12	VHL	0.212543	0.118814	0.0516678	0.515394	0.802274	0.10457	0.56612	0.949187	0.589731		0.233651	0.118179	0.0789625	0.515394	0.796187	0.105191	0.56612	0.949187	0.562536		0.144998	0.0977233	0.0516678	0.310885	0.899959	0.0371158	0.848769	0.934422	0.754961		NA	0.753006	NA
cg27147004	2-13	PIWIL1	0.436095	0.159076	0.14632	0.648878	0.832866	0.0622467	0.677531	0.932965	0.396771		0.438845	0.150141	0.172434	0.637934	0.836213	0.0609992	0.677531	0.914246	0.397368		0.391005	0.186952	0.14632	0.63848	0.795665	0.0561082	0.720209	0.864645	0.40466		0.648878	0.932965	0.284087
cg11599505	2-14	VSTM2L	0.459615	0.12164	0.23237	0.681935	0.890976	0.0540353	0.744453	0.97971	0.431361		0.454079	0.107992	0.263081	0.681935	0.882692	0.0526111	0.744453	0.966964	0.428613		0.507592	0.239832	0.23237	0.671836	0.939582	0.0329925	0.879068	0.97971	0.431989		NA	0.847312	NA
cg13763232	2-15	SLC6A6	0.260219	0.138498	0.0601104	0.491621	0.740803	0.0833372	0.510172	0.87467	0.480584		0.253248	0.132971	0.0601104	0.491621	0.739027	0.0854881	0.510172	0.872688	0.485778		0.283978	0.261485	0.0990804	0.468876	0.758012	0.0705018	0.676545	0.87467	0.474034		0.449709	0.616018	0.166309
cg22502502	2-16	TRIM38	0.127549	0.057395	0.0433983	0.290359	0.566661	0.17625	0.345187	0.838864	0.439112		0.11968	0.0466083	0.0433983	0.242862	0.467531	0.125566	0.345187	0.75723	0.347851		0.224882	0.0705814	0.118839	0.290359	0.694114	0.151478	0.443513	0.838864	0.469232		0.0662533	NA	NA
cg03386903	2-17	KCNAB3	0.433872	0.11234	0.293321	0.645278	0.822874	0.0423477	0.725427	0.908201	0.389002		0.433872	0.11234	0.293321	0.645278	0.821997	0.0438659	0.725427	0.908201	0.388125		NA	NA	NA	NA	0.828529	0.0380146	0.768954	0.88656	NA		NA	0.813974	NA
cg20955688	2-18	TMEM71	0.092904	0.0446784	0.0320291	0.194641	0.472029	0.173533	0.227106	0.842187	0.379125		0.0899394	0.0449243	0.0320291	0.194641	0.489904	0.169175	0.227106	0.842187	0.399965		0.105911	0.0452004	0.0471526	0.183577	0.36488	0.198772	0.238285	0.714685	0.258969		0.118143	0.435779	0.317636
cg04586563	2-19	DIP2C	0.522227	0.211613	0.134845	0.707132	0.910929	0.0309234	0.797712	0.966817	0.388702		0.58679	0.136825	0.386698	0.707132	0.907379	0.0318271	0.797712	0.966817	0.320589		0.134845	NA	0.134845	0.134845	0.931784	0.0153063	0.898364	0.953322	0.796939		NA	0.906698	NA
cg16080552	2-20	TACSTD2	0.259073	0.128161	0.0738101	0.557832	0.805234	0.109905	0.59708	0.95746	0.54616		0.262088	0.129305	0.0738101	0.557832	0.741287	0.0886701	0.59708	0.876977	0.479199		0.121667	0.00194843	0.120289	0.123045	0.906483	0.0427907	0.810415	0.95746	0.784816		0.304535	NA	NA
cg07433453	2-21	C7ORF50	0.275744	0.16992	0.0811318	0.534969	0.796672	0.0984978	0.543869	0.941157	0.520929		0.275744	0.16992	0.0811318	0.534969	0.80471	0.0966369	0.543869	0.941157	0.528967		NA	NA	NA	NA	0.753977	0.101844	0.571703	0.898851	NA		NA	0.822236	NA
cg06871974	2-22	TNS3	0.40334	0.175503	0.148502	0.682426	0.867347	0.0632929	0.711801	0.953907	0.464007		0.397904	0.168707	0.148502	0.682426	0.86219	0.0625722	0.711801	0.952376	0.464287		0.446831	0.304035	0.231846	0.661817	0.884772	0.0666007	0.761809	0.953907	0.43794		NA	0.927819	NA
cg24697329	2-23	ARHGEF4	0.424509	0.145419	0.14588	0.696313	0.881161	0.0635084	0.733275	0.964635	0.456652		0.440463	0.140632	0.177557	0.696313	0.880499	0.0604167	0.733275	0.944021	0.440036		0.316818	0.138983	0.14588	0.510049	0.886639	0.0910696	0.736342	0.964635	0.569821		NA	0.873327	NA
cg13745870	2-24	ARHGEF3	0.155915	0.065084	0.064582	0.310723	0.536974	0.12813	0.322909	0.759286	0.381059		0.167076	0.0648934	0.0689422	0.310723	0.544331	0.123555	0.322909	0.759286	0.377255		0.101352	0.0293966	0.064582	0.145821	0.538519	0.163563	0.410806	0.7209	0.437167		NA	0.400691	NA
cg05782292	2-25	SCT	0.394268	0.171267	0.082815	0.652689	0.886466	0.0504363	0.720932	0.951326	0.492197		0.381438	0.166573	0.082815	0.652689	0.87737	0.0501266	0.720932	0.944388	0.495931		0.6252	NA	0.6252	0.6252	0.929538	0.0287241	0.84808	0.951326	0.304337		NA	0.888461	NA
cg02723533	2-26	CCND1	0.505027	0.207443	0.169228	0.79423	0.954356	0.025264	0.871288	0.982068	0.449329		0.505027	0.207443	0.169228	0.79423	0.952886	0.0255042	0.871288	0.982068	0.447858		NA	NA	NA	NA	0.961278	0.0232909	0.899561	0.979806	NA		NA	0.950757	NA
cg15426734	2-27	ACD	0.0663935	0.0434933	0.0200512	0.224305	0.611772	0.216065	0.291514	0.956523	0.545378		0.0646278	0.0397833	0.0200512	0.209115	0.481549	0.144364	0.291514	0.712875	0.416921		0.224305	NA	0.224305	0.224305	0.741995	0.199186	0.397541	0.956523	0.517689		0.0465881	NA	NA
cg17733331	2-28	CDH3	0.0929004	0.0464684	0.033551	0.239719	0.524325	0.171708	0.249291	0.815536	0.431425		0.0910609	0.0454617	0.033551	0.239719	0.493873	0.183568	0.249291	0.78918	0.402812		0.130275	0.0672024	0.0633199	0.218826	0.548687	0.167327	0.29219	0.815536	0.418412		0.0843691	NA	NA
cg04084157	2-29	VGF	0.0549607	0.0223313	0.0239576	0.13255	0.410281	0.133616	0.221728	0.621797	0.35532		0.053002	0.0211244	0.0239576	0.13255	0.407599	0.141436	0.221728	0.621797	0.354597		0.0601443	0.0253633	0.0255513	0.112505	0.434424	NA	0.434424	0.434424	0.37428		0.0907975	NA	NA
cg07186138	2-30	NA	0.0843684	0.0412593	0.0291112	0.228758	0.613515	0.193001	0.343944	0.908038	0.529146		0.0834801	0.0422067	0.0291112	0.228758	0.595598	0.194572	0.343944	0.908038	0.512118		0.0763145	0.0186706	0.0451358	0.101919	0.652932	0.205461	0.382278	0.868027	0.576617		0.151258	NA	NA
cg04482110	2-31	TMEM106A	0.0640533	0.0258928	0.0228742	0.206111	0.668075	0.161773	0.355267	0.851168	0.604022		0.0631771	0.0263095	0.0228742	0.206111	0.605208	0.15731	0.355267	0.773892	0.542031		0.0751731	0.0222375	0.0414355	0.102137	0.768662	0.121055	0.557451	0.851168	0.693489		0.0455568	NA	NA
cg20716119	2-32	CDH1	0.104523	0.0593629	0.0308265	0.27693	0.600404	0.17383	0.293571	0.903981	0.495881		0.105333	0.0612024	0.0308265	0.27693	0.579276	0.166305	0.293571	0.8384	0.473943		0.102218	0.0433916	0.0695716	0.164586	0.629984	0.188692	0.352468	0.903981	0.527765		0.0823899	NA	NA
cg20916523	2-33	VHL	0.21199	0.123162	0.06344	0.448228	0.733705	0.11284	0.471638	0.927971	0.521715		0.210595	0.110916	0.0750243	0.445311	0.739575	0.107185	0.491186	0.927971	0.52898		0.187136	0.161123	0.06344	0.448228	0.730057	0.123243	0.553706	0.850056	0.542921		0.429231	0.471638	0.0424074
cg24719601	2-34	PHOX2B	0.127702	0.0664882	0.0483527	0.302849	0.59979	0.192831	0.330925	0.930621	0.472088		0.1268	0.068681	0.0483527	0.302849	0.619474	0.179815	0.330925	0.877214	0.492674		0.118258	0.0457729	0.0711457	0.209469	0.554799	0.228281	0.338441	0.930621	0.436541		0.189619	NA	NA
cg15143643	2-35	FBLN1	0.409225	0.169913	0.114228	0.651185	0.843169	0.0524265	0.677304	0.934882	0.433944		0.399745	0.179082	0.114228	0.651185	0.841731	0.0539867	0.677304	0.934882	0.441986		0.48507	NA	0.48507	0.48507	0.849283	0.0467235	0.765955	0.899428	0.364213		NA	0.855188	NA
cg08519905	2-36	CD9	0.17504	0.089473	0.0497193	0.400677	0.694964	0.162358	0.471172	0.923905	0.519923		0.167213	0.0840071	0.0497193	0.398813	0.629891	0.156765	0.471172	0.912412	0.462678		0.268199	0.136854	0.0820875	0.400677	0.786066	0.126722	0.51562	0.923905	0.517867		0.247041	NA	NA
cg23352695	2-37	EVI2A	0.219428	0.0855453	0.0892224	0.394152	0.687712	0.0981631	0.452232	0.842895	0.468284		0.234867	0.0797472	0.105028	0.394152	0.69401	0.0880809	0.487807	0.842895	0.459143		0.134514	0.0684809	0.0892224	0.271503	0.701757	0.11585	0.482937	0.835651	0.567243		NA	0.483523	NA
cg12598178	2-38	UTS2R	0.54246	0.206046	0.130187	0.796732	0.918792	0.0309692	0.826531	0.95876	0.376332		0.562145	0.19344	0.146267	0.796732	0.918594	0.0311768	0.826531	0.95876	0.356449		0.394822	0.268981	0.130187	0.636267	0.920754	0.0292172	0.863075	0.956824	0.525932		NA	0.913937	NA
cg02613386	2-39	FBXO39	0.137159	0.0886761	0.0478148	0.366467	0.735067	0.160979	0.467588	0.97027	0.597908		0.132939	0.0870315	0.0478148	0.366467	0.666173	0.133522	0.467588	0.873462	0.533235		0.235769	0.114002	0.104867	0.313267	0.847802	0.140458	0.572978	0.97027	0.612033		0.120073	NA	NA
cg11102782	2-40	ISYNA1	0.153754	0.108305	0.0315829	0.478773	0.833433	0.122391	0.626939	0.964731	0.679679		0.156662	0.107304	0.0315829	0.478773	0.747126	0.0808961	0.626939	0.836118	0.590463		0.126612	0.142005	0.0524689	0.414303	0.898164	0.109412	0.636348	0.964731	0.771553		0.127578	NA	NA
cg18983672	2-41	FOXE3	0.522066	0.153276	0.258685	0.6792	0.814698	0.0480078	0.699167	0.907939	0.292633		0.521541	0.142919	0.258685	0.670175	0.809906	0.047324	0.699167	0.907939	0.288365		0.524166	0.228265	0.262046	0.6792	0.848363	0.0400774	0.780606	0.893431	0.324197		NA	0.792485	NA
cg02916816	2-42	JPH4	0.0885164	0.0395622	0.0407088	0.221893	0.546294	0.215562	0.270176	0.93973	0.457778		0.0864928	0.0372428	0.0407088	0.220569	0.421643	0.2031	0.270176	0.715786	0.33515		0.109433	0.0649417	0.050827	0.221893	0.639782	0.183099	0.417992	0.93973	0.53035		0.10064	NA	NA
cg09874127	2-43	UBA7	0.0972344	0.0298768	0.0523348	0.182976	0.427806	0.12016	0.232057	0.559217	0.330572		0.0942349	0.0294456	0.0523348	0.182976	0.405776	0.104583	0.232786	0.51384	0.311541		0.122361	0.0261869	0.0851405	0.162376	0.449837	0.140222	0.232057	0.559217	0.327476		0.107712	NA	NA
cg01683883	2-44	CMTM2	0.300054	0.169391	0.0631775	0.628339	0.870436	0.0743911	0.672652	0.971242	0.570382		0.292904	0.171739	0.0631775	0.628339	0.848449	0.0679407	0.672652	0.94448	0.555544		NA	NA	NA	NA	0.945821	0.037066	0.829386	0.971242	NA		0.414446	NA	NA
cg17580045	2-45	CCND2	0.164773	0.0594995	0.0552064	0.327096	0.598473	0.162346	0.370378	0.844893	0.4337		0.164737	0.0617436	0.0552064	0.327096	0.627402	0.156836	0.370378	0.844893	0.462665		0.155651	0.0453976	0.08775	0.254603	0.4249	NA	0.4249	0.4249	0.269249		0.225394	NA	NA
cg24516901	2-46	FAM124B	0.179338	0.0920067	0.0668005	0.409349	0.713009	0.134866	0.440587	0.90986	0.533671		0.178995	0.0923117	0.0668005	0.409349	0.70051	0.135621	0.455342	0.882767	0.521515		0.216311	0.0954978	0.136712	0.3222	0.76732	0.101209	0.568626	0.90986	0.551009		0.0869537	0.440587	0.353633
cg04456238	3-01	WT1	0.202287	0.117438	0.0487928	0.451628	0.824783	0.103449	0.547664	0.961897	0.622496		0.202287	0.117438	0.0487928	0.451628	0.802919	0.0898394	0.587081	0.947107	0.600632		NA	NA	NA	NA	0.919678	0.0543559	0.786572	0.961897	NA		NA	0.619659	NA
cg05222924	3-02	WT1	0.194024	0.118689	0.0422587	0.46723	0.789511	0.113571	0.516437	0.928749	0.595487		0.186368	0.115214	0.0422587	0.46723	0.776501	0.106556	0.516437	0.928749	0.590134		0.370111	0.00668293	0.365386	0.374837	0.851412	0.10621	0.567232	0.918184	0.4813		NA	0.639265	NA
cg27223047	3-03	SLC27A6	0.133317	0.0660188	0.0467658	0.326774	0.722718	0.177919	0.422974	0.952468	0.589401		0.133425	0.0656138	0.0510278	0.326774	0.65309	0.139365	0.422974	0.819864	0.519665		0.11589	0.0726167	0.0467658	0.257304	0.783643	0.193836	0.431032	0.952468	0.667754		0.181679	NA	NA
cg24264506	3-04	TTC12	0.109929	0.0705057	0.0292131	0.305672	0.678104	0.186043	0.352918	0.916727	0.568174		0.103343	0.0662024	0.0292131	0.292786	0.672116	0.186715	0.352918	0.916727	0.568773		0.133264	0.0844132	0.0603072	0.305672	0.791342	0.0990612	0.673518	0.915638	0.658078		0.22568	0.386821	0.16114
cg25168545	3-05	GIMAP1	0.145835	0.0700895	0.0355604	0.30271	0.614612	0.141434	0.355376	0.863734	0.468777		0.150068	0.068303	0.0724443	0.298885	0.618155	0.134304	0.355376	0.832795	0.468086		0.115022	0.0578881	0.0355604	0.233049	0.652861	0.206762	0.450471	0.863734	0.537839		0.30271	0.368777	0.0660671
cg08368934	3-06	GPR97	0.36618	0.14615	0.107363	0.592204	0.790618	0.0689252	0.610139	0.896464	0.424438		0.374379	0.136241	0.115815	0.592204	0.784923	0.0690863	0.610139	0.896464	0.410544		0.127537	0.0285312	0.107363	0.147712	0.822198	0.055284	0.702695	0.885923	0.69466		0.564719	0.673659	0.108939
cg10895543	3-07	CDKN2A	0.184529	0.107048	0.0534802	0.459601	0.787012	0.119719	0.459941	0.952804	0.602484		0.187635	0.109172	0.0534802	0.459601	0.757941	0.100591	0.523481	0.903872	0.570306		0.178256	0.115259	0.0967552	0.259757	0.871803	0.134643	0.459941	0.952804	0.693547		0.120916	NA	NA
cg18236477	3-08	ATP8A2	0.117161	0.0570845	0.0407898	0.262661	0.597454	0.156952	0.337159	0.903081	0.480293		0.111764	0.0555651	0.0407898	0.262661	0.585089	0.142812	0.337159	0.861255	0.473325		0.146613	0.0646684	0.0724151	0.248014	0.659276	0.224702	0.392149	0.903081	0.512663		0.133042	NA	NA
cg19779211	3-09	KCNQ1	0.217818	0.0678089	0.105327	0.3701	0.589033	0.116178	0.386354	0.834112	0.371215		0.212058	0.0680874	0.105327	0.3701	0.580035	0.104707	0.421252	0.820649	0.367977		0.271234	0.0526558	0.194191	0.348932	0.614742	0.150763	0.386354	0.834112	0.343507		0.203662	NA	NA
cg06516124	3-10	WT1	0.195443	0.116911	0.04592	0.464449	0.790144	0.108834	0.544387	0.964455	0.594701		0.189111	0.11427	0.04592	0.464449	0.75728	0.0861929	0.559468	0.890536	0.568169		0.293376	NA	0.293376	0.293376	0.877491	0.11255	0.544387	0.964455	0.584115		0.407777	0.673415	0.265639
cg22511262	3-11	WT1	0.110017	0.0653535	0.031312	0.278739	0.616734	0.162375	0.323058	0.884141	0.506718		0.104251	0.0591048	0.031312	0.278739	0.596101	0.153338	0.323058	0.84029	0.49185		0.146608	0.10341	0.0317486	0.260735	0.672444	0.181139	0.415006	0.884141	0.525836		0.189621	NA	NA
cg09945801	3-12	WRN	0.231142	0.103001	0.0557409	0.53117	0.813548	0.113902	0.565099	0.93682	0.582407		0.232653	0.104751	0.0557409	0.53117	0.716491	0.0913271	0.565099	0.852522	0.483838		0.168587	NA	0.168587	0.168587	0.86581	0.0889798	0.606956	0.93682	0.697223		0.207259	NA	NA
cg27652350	3-13	ALDH1A3	0.187116	0.125523	0.0643576	0.5393	0.852539	0.0973453	0.610403	0.96427	0.665423		0.181265	0.112327	0.0643576	0.522775	0.830054	0.0989566	0.610403	0.946989	0.648788		0.0981021	0.0269542	0.0759091	0.136304	0.915499	0.0600229	0.757515	0.96427	0.817397		0.517255	NA	NA
cg23240895	3-14	PRR5	0.367607	0.137268	0.148764	0.597121	0.792708	0.0652298	0.62243	0.887339	0.425101		0.371938	0.142532	0.148764	0.597121	0.794586	0.06304	0.62243	0.887339	0.422648		0.342704	0.115549	0.213111	0.474922	0.781556	0.0806603	0.64467	0.882276	0.438852		NA	0.794948	NA
cg14407437	3-15	FABP3	0.0820973	0.0489715	0.0262273	0.26838	0.662188	0.228433	0.317929	0.927981	0.58009		0.0799117	0.0449824	0.0262273	0.21794	0.382149	0.0930075	0.317929	0.488806	0.302237		0.26838	NA	0.26838	0.26838	0.726812	0.199137	0.346887	0.927981	0.458432		0.0731034	NA	NA
cg17457560	3-16	NRG1	0.0625164	0.0329875	0.0209412	0.196583	0.602172	0.180223	0.298279	0.779731	0.539655		0.0646537	0.0340074	0.0226264	0.196583	0.602172	0.180223	0.298279	0.779731	0.537518		0.0509577	0.0267261	0.0209412	0.113652	NA	NA	NA	NA	NA		0.0632808	NA	NA
cg08303146	3-17	KCNQ1	0.065228	0.0334587	0.0185125	0.176802	0.621165	0.241081	0.280658	0.934797	0.555937		0.0631436	0.0333888	0.0185125	0.176802	0.493284	0.239786	0.280658	0.824952	0.430141		0.0838376	0.0328902	0.0412987	0.13343	0.72347	0.208999	0.438456	0.934797	0.639632		0.060691	NA	NA
cg04743872	3-18	PID1	0.128926	0.0489096	0.0487468	0.265815	0.508921	0.172209	0.2858	0.811683	0.379995		0.128427	0.0494132	0.0487468	0.265815	0.505407	0.18491	0.2858	0.811683	0.37698		0.124305	0.0459388	0.0566822	0.205657	0.521807	0.146589	0.36275	0.651476	0.397502		0.171571	NA	NA
cg15201877	3-19	PTGER3	0.058243	0.0404952	0.0191018	0.186195	0.523621	0.20588	0.211115	0.954346	0.465378		0.0555547	0.0397585	0.0191018	0.186195	0.478213	0.173157	0.211115	0.702004	0.422659		0.0705042	0.0322483	0.0286967	0.105452	0.569028	0.234346	0.216274	0.954346	0.498524		0.127814	NA	NA
cg05749161	3-20	RASA4P	0.0356524	0.0242353	0.011816	0.162141	0.596302	0.12134	0.431632	0.750717	0.560649		0.035237	0.0242906	0.011816	0.162141	0.513431	0.0923758	0.431632	0.613618	0.478194		0.0414256	0.0254829	0.0149253	0.109705	0.679172	0.0875941	0.581482	0.750717	0.637746		0.0198908	NA	NA
cg15120942	3-21	PLCD1	0.124548	0.067291	0.0232579	0.318491	0.770858	0.170354	0.463632	0.952189	0.64631		0.1198	0.064715	0.0232579	0.285231	0.669787	0.21395	0.463632	0.890762	0.549987		0.224555	0.0850289	0.15285	0.318491	0.798423	0.157071	0.554363	0.952189	0.573868		0.157351	NA	NA
cg01920232	3-22	RFX4	0.0898102	0.0330514	0.0386338	0.198196	0.41921	0.214018	0.210547	0.853847	0.329399		0.0875838	0.0319989	0.0386338	0.198196	0.408798	0.213054	0.210547	0.796055	0.321214		0.0989735	0.0328918	0.0468759	0.146998	0.438298	0.234761	0.216168	0.853847	0.339325		0.129966	NA	NA
cg26111757	3-23	C20ORF185	0.306544	0.104607	0.12787	0.52827	0.758446	0.0816449	0.562027	0.892606	0.451902		0.326717	0.101324	0.151956	0.52827	0.759338	0.0830219	0.562027	0.892606	0.432621		0.25275	0.0974759	0.12787	0.427624	0.770762	0.0987391	0.700943	0.840581	0.518012		NA	0.724745	NA
cg23282559	3-24	KL	0.0645465	0.0440132	0.0251157	0.225488	0.678292	0.180053	0.296137	0.948777	0.613746		0.0653856	0.0448183	0.0251157	0.225488	0.602419	0.16481	0.296137	0.89072	0.537033		0.0625428	NA	0.0625428	0.0625428	0.783349	0.148243	0.502366	0.948777	0.720806		0.0395361	NA	NA
cg26385743	3-25	IMP4	0.275529	0.138355	0.0734952	0.635861	0.879568	0.0764049	0.666562	0.965818	0.604038		0.280674	0.137515	0.0734952	0.635861	0.878509	0.0774998	0.666562	0.965818	0.597835		0.237802	0.169472	0.0875381	0.421499	0.883177	0.0807942	0.723779	0.956597	0.645376		NA	0.890413	NA
cg21033855	3-26	TUBGCP4	0.0790008	0.0497253	0.0189256	0.247303	0.601578	0.242268	0.307355	0.920159	0.522577		0.0749044	0.0481154	0.0189256	0.247303	0.416964	0.152579	0.307355	0.591224	0.342059		0.115769	0.056501	0.0706695	0.232678	0.693885	0.232215	0.374451	0.920159	0.578116		0.0896386	NA	NA
cg19427610	3-27	WIF1	0.0756081	0.0489394	0.0192136	0.253659	0.652752	0.199487	0.360097	0.952931	0.577144		0.0760723	0.0516774	0.0192136	0.253659	0.567328	0.0753818	0.467451	0.643729	0.491255		0.0753917	0.0195196	0.0557908	0.111993	0.709702	0.241851	0.360097	0.952931	0.63431		0.0588323	NA	NA
cg04720330	3-28	PHLDA2	0.140602	0.0683262	0.0412986	0.340057	0.637718	0.186194	0.371287	0.882022	0.497116		0.145655	0.0677981	0.0453416	0.340057	0.59803	0.176754	0.371287	0.855041	0.452375		0.113719	0.0732685	0.0412986	0.299592	0.736939	0.195257	0.451663	0.882022	0.62322		0.0981562	NA	NA
cg27038439	3-29	MSX1	0.491127	0.244328	0.151773	0.772169	0.930887	0.0277476	0.840595	0.97141	0.43976		0.459744	0.241027	0.151773	0.772169	0.928574	0.0274581	0.840595	0.97141	0.468829		0.742193	NA	0.742193	0.742193	0.948866	0.0203547	0.888	0.970419	0.206672		NA	0.897316	NA
cg00250430	3-30	DMRT2	0.140332	0.0630486	0.053338	0.301456	0.606188	0.195787	0.346611	0.888466	0.465856		0.138194	0.0628586	0.0559721	0.301456	0.652035	0.196524	0.346611	0.888466	0.513841		0.147669	0.0713098	0.053338	0.288595	0.468648	0.123996	0.361603	0.604887	0.320979		0.176811	NA	NA
cg12177743	3-31	TTC12	0.0956671	0.0660758	0.0326877	0.338787	0.717664	0.187299	0.416463	0.953434	0.621997		0.0933721	0.0696618	0.0326877	0.338787	0.691639	0.191627	0.416463	0.9141	0.598267		0.110641	0.0446956	0.049441	0.208054	0.815257	0.151775	0.64704	0.953434	0.704616		0.0953874	NA	NA
cg23211240	3-32	BTG4	0.0630665	0.0515111	0.0180429	0.300018	0.764688	0.186441	0.404825	0.969849	0.701621		0.0600942	0.0476707	0.0180429	0.300018	0.607924	0.13799	0.404825	0.743225	0.54783		0.104732	0.0871074	0.0310455	0.225032	0.862665	0.14207	0.58569	0.969849	0.757933		0.0495325	NA	NA
cg06121469	3-33	SPG11	0.0931778	0.038636	0.0367229	0.217896	0.477191	0.219668	0.243775	0.927156	0.384013		0.0877544	0.0331223	0.0367229	0.185359	0.375631	0.113038	0.243775	0.532157	0.287876		0.135874	0.0469874	0.0841287	0.207531	0.591447	0.259828	0.278104	0.927156	0.455572		0.157616	NA	NA
cg24820809	3-34	MB	0.46613	0.186887	0.172391	0.668417	0.829066	0.0490644	0.677017	0.910181	0.362936		0.460529	0.194949	0.172391	0.668417	0.829174	0.0488244	0.677017	0.910181	0.368645		0.527741	NA	0.527741	0.527741	0.824758	0.0531293	0.715006	0.888906	0.297017		NA	0.853348	NA
cg25094569	3-35	WT1	0.126047	0.0861189	0.0431894	0.399368	0.783899	0.150274	0.490941	0.96042	0.657852		0.124073	0.0863088	0.0431894	0.399368	0.750041	0.132725	0.490941	0.908676	0.625968		NA	NA	NA	NA	0.825013	0.164659	0.523892	0.96042	NA		0.188247	NA	NA
cg01663469	3-36	C3ORF15	0.0630357	0.0353204	0.0283678	0.228325	0.597285	0.240546	0.267443	0.892171	0.534249		0.0598747	0.0321024	0.0283678	0.228325	0.345999	0.102565	0.267443	0.519826	0.286124		0.122687	0.0502811	0.0706008	0.170998	0.722928	0.180866	0.346365	0.892171	0.60024		0.0622676	NA	NA
cg12966875	3-37	SLPI	0.114811	0.0466689	0.0379937	0.251233	0.494852	0.159902	0.289885	0.815109	0.380042		0.112217	0.045215	0.0379937	0.251233	0.495678	0.149348	0.289885	0.799935	0.383461		0.128427	0.0537419	0.0413621	0.223681	0.64676	0.23808	0.478412	0.815109	0.518334		NA	0.335924	NA
cg20786074	3-38	EFEMP1	0.171911	0.0849293	0.0476078	0.378391	0.696118	0.133039	0.438817	0.919139	0.524207		0.167216	0.075711	0.0639319	0.367457	0.658046	0.114666	0.438817	0.85003	0.49083		0.199608	0.144026	0.0476078	0.378391	0.848404	0.0859534	0.721221	0.919139	0.648796		0.192587	NA	NA
cg12181621	3-39	HIST2H3A	0.132877	0.0617205	0.0474668	0.334767	0.621738	0.210211	0.324647	0.946991	0.488861		0.124777	0.0560151	0.0474668	0.309684	0.573368	0.222513	0.324647	0.946991	0.448591		0.191386	0.0706415	0.105232	0.334767	0.689455	0.193454	0.427597	0.887329	0.498069		0.165229	NA	NA
cg01717706	3-40	SOCS1	0.0632989	0.02876	0.0224818	0.159604	0.492708	0.245489	0.334136	0.853704	0.429409		0.061202	0.0278468	0.0224818	0.159604	0.372376	0.059319	0.334136	0.44071	0.311174		0.073597	0.0321635	0.0358621	0.136468	0.853704	NA	0.853704	0.853704	0.780107		0.07709	NA	NA
cg16204289	3-41	FAM176A	0.407862	0.149663	0.165558	0.61492	0.83877	0.0605251	0.686452	0.927272	0.430909		0.417855	0.159069	0.165558	0.61492	0.839489	0.0604411	0.686452	0.918514	0.421634		0.342903	0.0146456	0.332547	0.353259	0.832045	0.0679411	0.721477	0.927272	0.489142		NA	0.855049	NA
cg12567315	3-42	TSPAN13	0.0538367	0.0311771	0.0140544	0.172386	0.509934	0.21471	0.207113	0.806055	0.456097		0.0531473	0.0320661	0.0140544	0.172386	0.493876	0.198311	0.207113	0.731204	0.440729		0.053264	0.0227537	0.0230911	0.104541	0.552755	0.298452	0.223737	0.806055	0.499491		0.0818049	NA	NA
cg06493994	3-43	SCGN	0.0773206	0.0414084	0.0251141	0.208156	0.486362	0.197726	0.220903	0.912245	0.409042		0.074143	0.0396662	0.0251141	0.208156	0.474369	0.179931	0.220903	0.786417	0.400226		0.0865658	0.0438908	0.0467518	0.166582	0.508636	0.241169	0.25043	0.912245	0.42207		0.151409	NA	NA
cg16741710	3-44	TP73	0.0511926	0.0263804	0.0226925	0.163229	0.444494	0.256796	0.180225	0.938543	0.393302		0.0490729	0.0226705	0.0226925	0.145084	0.34425	0.147598	0.204735	0.487453	0.295177		0.0707352	0.0523463	0.0364417	0.163229	0.501777	0.297468	0.180225	0.938543	0.431042		0.0633437	NA	NA
cg11399100	3-45	TMEM59L	0.0862622	0.0403828	0.0343106	0.218715	0.540286	0.192854	0.277666	0.923996	0.454024		0.0859026	0.0379408	0.0344479	0.218715	0.47404	0.146546	0.300101	0.762007	0.388137		0.0925442	0.0641329	0.0343106	0.216677	0.617574	0.224008	0.277666	0.923996	0.52503		0.0742601	NA	NA
cg06222851	3-46	OGDHL	0.11244	0.0507196	0.0391998	0.246052	0.517249	0.164314	0.278665	0.842374	0.404809		0.111554	0.054304	0.0391998	0.246052	0.521976	0.172412	0.278665	0.842374	0.410422		0.115846	0.0227986	0.0914431	0.158598	0.469977	NA	0.469977	0.469977	0.35413		0.121327	NA	NA
cg20899053	3-47	MNX1	0.115175	0.0449465	0.0402674	0.263627	0.628807	0.20783	0.346975	0.869564	0.513632		0.116675	0.0446806	0.0402674	0.263627	0.709145	0.0761475	0.641727	0.817058	0.59247		0.111338	0.0501434	0.0522952	0.184382	0.52169	0.301268	0.346975	0.869564	0.410352		0.0793062	NA	NA
cg19718882	3-48	NA	0.168107	0.129181	0.0285906	0.459072	0.795217	0.131629	0.5161	0.965484	0.62711		0.159738	0.126833	0.0285906	0.459072	0.761892	0.0949407	0.5161	0.897769	0.602155		0.229998	0.160357	0.0388666	0.42033	0.853536	0.170676	0.542306	0.965484	0.623539		0.258631	NA	NA
cg15743985	3-49	CD22	0.366054	0.120286	0.150091	0.569396	0.773215	0.0826278	0.600752	0.898495	0.407161		0.354715	0.119536	0.150091	0.569396	0.767832	0.0786915	0.620598	0.898495	0.413117		0.388785	0.0812146	0.320037	0.478396	0.794746	0.0979955	0.600752	0.886958	0.40596		0.536063	NA	NA
cg24482053	3-50	MLH3	0.0604805	0.0231728	0.0189216	0.175845	0.465943	0.219191	0.230602	0.904918	0.405463		0.0589724	0.021997	0.0189216	0.175845	0.403032	0.0600217	0.336355	0.473207	0.34406		0.0803922	0.0336825	0.0507524	0.146627	0.497399	0.265636	0.230602	0.904918	0.417006		0.0580513	NA	NA
cg23771603	3-51	MYO3A	0.113244	0.0617207	0.0370526	0.292729	0.660605	0.210018	0.382893	0.937998	0.547361		0.109978	0.0621804	0.0370526	0.292729	0.527797	0.159344	0.382893	0.752307	0.417819		0.143732	0.0599674	0.0871664	0.263786	0.837682	0.115259	0.612566	0.937998	0.69395		0.108853	NA	NA
cg22980079	3-52	FAM193A	0.513389	0.139152	0.275997	0.735985	0.873842	0.0459357	0.74906	0.939419	0.360452		0.508907	0.140717	0.275997	0.735985	0.872019	0.0421795	0.74906	0.939419	0.363111		0.61199	NA	0.61199	0.61199	0.899916	0.0344968	0.810474	0.928551	0.287926		NA	0.757224	NA
cg06722633	3-53	GRIK3	0.101548	0.0436503	0.0293623	0.246193	0.569423	0.185133	0.295281	0.864871	0.467875		0.0978592	0.0403865	0.0293623	0.194387	0.531941	0.170812	0.295281	0.813499	0.434082		0.129954	0.060506	0.0612934	0.246193	0.659379	0.206232	0.366288	0.864871	0.529425		0.0991487	NA	NA
cg09879797	3-54	WSB2	0.0612381	0.0384826	0.0211052	0.252748	0.62776	0.238726	0.302695	0.978707	0.566521		0.0570957	0.0309551	0.0211052	0.170754	0.448011	0.194144	0.302695	0.73895	0.390915		0.101474	0.040385	0.0671648	0.14598	0.709464	0.216588	0.375572	0.978707	0.60799		0.156223	NA	NA
cg22598563	3-55	P4HA2	0.219642	0.0719881	0.100355	0.355566	0.558212	0.113896	0.368782	0.778565	0.33857		0.213553	0.0719976	0.100355	0.355566	0.57047	0.112547	0.38838	0.778565	0.356917		0.259094	0.0608636	0.169803	0.333237	0.511904	0.113148	0.368782	0.666684	0.25281		0.261057	NA	NA
cg06534422	3-56	NA	0.0514501	0.0275915	0.0184531	0.197247	0.612328	0.127828	0.438612	0.763054	0.560878		0.050196	0.0280734	0.0184531	0.197247	0.649365	0.147425	0.438612	0.763054	0.599169		0.0502842	0.0117191	0.033769	0.0673421	0.538254	0.00604653	0.533978	0.542529	0.48797		0.106101	NA	NA
cg07533148	3-57	TRIM58	0.0583202	0.0421725	0.01582	0.21057	0.583287	0.222212	0.242633	0.973905	0.524967		0.057286	0.0438823	0.01582	0.21057	0.513533	0.176456	0.242633	0.81294	0.456247		0.0553644	0.018957	0.037486	0.0835536	0.757673	0.239348	0.39346	0.973905	0.702309		0.0982139	NA	NA
cg16009558	3-58	GRIK2	0.0959394	0.050874	0.0353961	0.251158	0.596977	0.191083	0.293157	0.839326	0.501037		0.089279	0.0457666	0.0353961	0.243371	0.581711	0.186847	0.293157	0.826454	0.492432		0.162927	0.0753265	0.0751683	0.251158	0.644301	0.206435	0.299167	0.839326	0.481375		0.125144	NA	NA
cg06297145	3-59	NFXL1	0.0745429	0.0317398	0.0379051	0.178254	0.442921	0.196864	0.200422	0.891252	0.368378		0.0707702	0.0273899	0.0379051	0.149874	0.40089	0.183712	0.226926	0.764366	0.33012		0.115066	0.047855	0.040353	0.178254	0.508969	0.21267	0.200422	0.891252	0.393903		0.0628696	NA	NA
cg01532103	3-60	BSG	0.0861311	0.0604685	0.031582	0.31822	0.705328	0.163996	0.413578	0.966023	0.619197		0.0830553	0.0595179	0.031582	0.31822	0.652935	0.147811	0.413578	0.897932	0.569879		0.123908	0.0707981	0.0654233	0.251576	0.810115	0.150758	0.524587	0.966023	0.686207		0.0712268	NA	NA
cg26780333	3-61	LOC644189	0.0638145	0.0482211	0.0134985	0.258515	0.667652	0.212063	0.384054	0.977271	0.603838		0.0644993	0.0495678	0.0134985	0.258515	0.475978	0.0301877	0.456487	0.510751	0.411479		0.0485325	0.0168398	0.0292453	0.0603169	0.719927	0.210361	0.384054	0.977271	0.671395		0.0603734	NA	NA
cg03218909	4-01	HAPLN2	0.223188	0.060832	0.124579	0.394854	0.605824	0.113737	0.433951	0.781515	0.382636		0.220992	0.0596965	0.124579	0.394854	0.621449	0.104915	0.444698	0.781515	0.400457		0.228054	0.0663301	0.125799	0.374473	NA	NA	NA	NA	NA		0.306582	0.433951	0.127369
cg10062065	4-02	SPEG	0.374761	0.141448	0.200956	0.6617	0.877757	0.0519356	0.707149	0.953664	0.502996		0.363832	0.144121	0.200956	0.6617	0.870277	0.0507617	0.707149	0.946776	0.506445		0.484046	NA	0.484046	0.484046	0.921871	0.0390635	0.811115	0.953664	0.437826		NA	0.852793	NA
cg12008118	4-03	LDB3	0.521956	0.136388	0.297332	0.741277	0.874848	0.0519565	0.759175	0.959955	0.352892		0.519318	0.139843	0.297332	0.741277	0.874142	0.0505858	0.759175	0.949913	0.354824		0.569426	NA	0.569426	0.569426	0.885476	0.0598706	0.773973	0.959955	0.31605		NA	0.827652	NA
cg06454084	4-04	DACT3	0.358507	0.10014	0.196468	0.550755	0.78752	0.0583481	0.617817	0.912786	0.429013		0.358507	0.10014	0.196468	0.550755	0.776328	0.0495553	0.617817	0.892654	0.417821		NA	NA	NA	NA	0.842523	0.0670016	0.643814	0.912786	NA		NA	0.760651	NA
cg07935264	4-05	IL1B	0.182751	0.0532769	0.0597988	0.349246	0.572419	0.145322	0.37485	0.808172	0.389669		0.183851	0.0494865	0.0597988	0.331431	0.592281	0.152103	0.37485	0.808172	0.40843		0.158233	0.0513705	0.0706193	0.279686	0.47311	0.0203448	0.458724	0.487496	0.314878		0.291332	NA	NA
cg00476577	4-06	ZNF217	0.0992989	0.0393444	0.0294122	0.222177	0.505457	0.133637	0.319707	0.745762	0.406158		0.0943829	0.0365958	0.0294122	0.222177	0.486117	0.123843	0.319707	0.702563	0.391734		0.130929	0.0479792	0.0761764	0.218654	0.553808	0.164356	0.351678	0.745762	0.422878		0.113206	NA	NA
cg26205432	4-07	PLN	0.311171	0.0741213	0.193124	0.400289	0.578277	0.0651317	0.436393	0.724584	0.267106		0.302201	0.076981	0.193124	0.400289	0.581447	0.0648317	0.436393	0.724584	0.279245		0.360504	0.0302384	0.339122	0.381886	0.569504	0.0656283	0.450024	0.665916	0.209		NA	0.521544	NA
cg18808261	4-08	SATB1	0.29134	0.0842845	0.142302	0.490552	0.701582	0.0729563	0.563263	0.798704	0.410243		0.284008	0.0852817	0.142302	0.490552	0.686277	0.0866609	0.563263	0.798704	0.402268		0.337902	0.0712137	0.226243	0.423896	0.732194	0.0108895	0.722633	0.745924	0.394292		0.322464	NA	NA
cg19510698	4-09	ALDH1A3	0.330727	0.110855	0.117128	0.543196	0.744368	0.0690229	0.581922	0.861423	0.413641		0.338624	0.110336	0.117128	0.543196	0.747891	0.0671365	0.608127	0.861423	0.409267		0.22543	0.0528269	0.193783	0.286414	0.746397	0.0676332	0.581922	0.833863	0.520967		NA	0.66275	NA
cg05093686	4-10	NBEA	0.203919	0.0912374	0.0798205	0.409733	0.661179	0.135566	0.430773	0.898511	0.45726		0.200734	0.0897115	0.0798205	0.409733	0.671074	0.128465	0.430773	0.873792	0.470341		0.186503	0.0829476	0.133683	0.362314	0.625838	0.164548	0.453295	0.898511	0.439334		0.352475	NA	NA
cg08300860	4-11	LDB3	0.464419	0.18701	0.0880949	0.736093	0.895586	0.0531973	0.739915	0.9558	0.431167		0.493002	0.168694	0.19198	0.736093	0.897117	0.0511958	0.739915	0.9558	0.404115		0.346005	0.225604	0.0880949	0.652913	0.893754	0.0731044	0.762647	0.947991	0.547749		NA	0.862971	NA
cg07360076	4-12	FGFR3	0.0874099	0.0546009	0.0254426	0.27433	0.6254	0.195986	0.300426	0.940952	0.53799		0.0834977	0.0540481	0.0281986	0.27433	0.657676	0.198726	0.300426	0.940952	0.574178		0.11926	0.0565086	0.0254426	0.23768	0.528572	0.169119	0.39952	0.784627	0.409312		0.0712319	NA	NA
cg14385738	4-13	PTPN22	0.236913	0.114752	0.0828612	0.511609	0.785615	0.112656	0.53816	0.919536	0.548702		0.248652	0.11447	0.092088	0.511609	0.78493	0.104497	0.53816	0.919536	0.536278		0.172346	0.0990722	0.0828612	0.347484	0.839282	0.142058	0.551173	0.917149	0.666937		NA	0.63693	NA
cg04784315	4-14	RABGAP1	0.240683	0.0921836	0.163114	0.401298	0.672386	0.0967476	0.448033	0.844441	0.431703		0.240683	0.0921836	0.163114	0.401298	0.669048	0.0917905	0.448033	0.844441	0.428365		NA	NA	NA	NA	0.716	0.0950148	0.471966	0.816657	NA		NA	0.485588	NA
cg11391732	4-15	HSPB3	0.371569	0.148558	0.0913037	0.609944	0.795988	0.0622752	0.639716	0.902579	0.424419		0.360925	0.152521	0.0913037	0.609944	0.794933	0.0615391	0.639716	0.902579	0.434008		0.472687	0.00760797	0.467308	0.478067	0.812247	0.0611484	0.685761	0.893112	0.33956		NA	0.730605	NA
cg12188560	4-16	CNTFR	0.148556	0.0729655	0.0493529	0.367168	0.673826	0.147743	0.391023	0.855697	0.52527		0.148488	0.0743372	0.0493529	0.367168	0.678255	0.136839	0.426908	0.829728	0.529767		0.117599	NA	0.117599	0.117599	0.668375	0.165732	0.391023	0.855697	0.550776		0.166211	NA	NA
cg12029639	4-17	NBEA	0.220621	0.0777072	0.101345	0.391139	0.618834	0.127915	0.422882	0.837177	0.398214		0.217774	0.0735713	0.101345	0.391139	0.619848	0.125347	0.422882	0.837177	0.402074		0.223982	0.107268	0.118138	0.38855	0.636319	0.138691	0.424493	0.798795	0.412337		0.342775	0.448538	0.105763
cg27637521	4-18	SOCS3	0.0385699	0.0266387	0.0137011	0.143056	0.489392	0.252544	0.177713	0.829901	0.450822		0.0385276	0.0256397	0.0137011	0.128879	0.489392	0.252544	0.177713	0.829901	0.450865		0.0284357	0.0079783	0.0159872	0.0394977	NA	NA	NA	NA	NA		0.110927	NA	NA
cg01765641	4-19	TBC1D5	0.366732	0.133874	0.115582	0.613832	0.836133	0.0628801	0.652665	0.937422	0.469401		0.379128	0.128386	0.138063	0.613832	0.843912	0.0609292	0.652665	0.937422	0.464784		0.255167	0.157638	0.115582	0.426136	0.795623	0.0641641	0.679852	0.874409	0.540456		NA	0.852781	NA
cg10398682	4-20	BNC1	0.0703231	0.0464835	0.0239239	0.233881	0.634574	0.189741	0.308349	0.949772	0.56425		0.0704069	0.0469762	0.0239239	0.233881	0.583982	0.185775	0.308349	0.804205	0.513575		0.0668372	0.0481056	0.037011	0.193357	0.766112	0.139725	0.616459	0.949772	0.699275		0.0832041	NA	NA
cg22736323	4-21	PDGFRA	0.178732	0.0788649	0.0476851	0.382405	0.681534	0.110501	0.438934	0.868354	0.502802		0.181927	0.0796804	0.0476851	0.382405	0.678635	0.1147	0.438934	0.824346	0.496708		0.1309	0.0623457	0.0761008	0.222036	0.686505	0.111652	0.548238	0.868354	0.555605		0.237531	NA	NA
cg05600174	4-22	C9ORF95	0.163579	0.064206	0.0635129	0.304774	0.618373	0.123063	0.405693	0.761541	0.454794		0.160125	0.0641057	0.0635129	0.304774	0.672581	0.108088	0.497268	0.761541	0.512456		0.192917	0.0646072	0.118818	0.304461	0.585017	0.100337	0.49776	0.747194	0.3921		0.151678	0.405693	0.254016
cg23587449	4-23	LRAT	0.0756562	0.0508455	0.0264616	0.236115	0.577275	0.177927	0.282581	0.874867	0.501619		0.0729398	0.046037	0.0264616	0.226354	0.508308	0.184698	0.282581	0.874867	0.435368		0.128794	0.104166	0.0354885	0.236115	0.680727	0.10741	0.546869	0.864779	0.551933		0.0576629	NA	NA
cg00201234	5-01	FBLN2	0.0805646	0.0593313	0.022577	0.274291	0.697394	0.185638	0.349523	0.928382	0.61683		0.0753191	0.0552295	0.022577	0.274291	0.662254	0.192108	0.349523	0.909819	0.586935		0.18227	0.0466685	0.14927	0.21527	0.735462	0.178573	0.387154	0.928382	0.553192		0.154584	NA	NA
cg23455517	5-02	BCAT2	0.130636	0.0627617	0.0400331	0.36289	0.759824	0.177516	0.479035	0.954835	0.629188		0.126039	0.0617736	0.0400331	0.36289	0.747471	0.131203	0.549284	0.909452	0.621431		0.177178	0.0548954	0.11877	0.266077	0.772177	0.223522	0.479035	0.954835	0.594999		0.156489	NA	NA
cg01228636	5-03	PTENP1	0.109696	0.0635603	0.0357371	0.353141	0.722499	0.168783	0.357658	0.942013	0.612803		0.108184	0.062662	0.0357371	0.353141	0.682825	0.145158	0.4348	0.919028	0.574641		0.14406	0.079845	0.0681282	0.251786	0.784213	0.192514	0.357658	0.942013	0.640153		0.0736639	NA	NA
cg20727114	5-04	CPT1C	0.103741	0.0469555	0.0334377	0.258278	0.58441	0.225539	0.301991	0.94178	0.480669		0.104483	0.0466252	0.0334377	0.258278	0.497779	0.178904	0.301991	0.857592	0.393296		0.0997546	0.0597188	0.0586162	0.227946	0.720545	0.235372	0.418313	0.94178	0.620791		0.0920967	NA	NA
cg07935568	5-05	MLNR	0.131194	0.0681109	0.0401673	0.325453	0.62496	0.167599	0.352457	0.895338	0.493766		0.126738	0.0656553	0.0401673	0.325453	0.563063	0.145835	0.352457	0.771016	0.436325		0.183583	0.0749432	0.107822	0.286878	0.686856	0.17181	0.376379	0.895338	0.503274		0.182374	NA	NA
cg11271605	5-06	STEAP4	0.0564426	0.0307391	0.0254439	0.176078	0.594351	0.208329	0.237588	0.917154	0.537909		0.0552898	0.0313026	0.0254439	0.176078	0.565243	0.206443	0.247397	0.90333	0.509954		0.0759247	0.025468	0.0534173	0.108435	0.652567	0.2103	0.237588	0.917154	0.576642		0.0520616	NA	NA
cg26014796	5-07	RNF39	0.107238	0.0535485	0.032295	0.244646	0.55972	0.197225	0.291888	0.848158	0.452482		0.102379	0.0501379	0.032295	0.244646	0.52587	0.170575	0.291888	0.75175	0.423491		0.19042	0.0387829	0.151381	0.241691	0.586048	0.222102	0.294806	0.848158	0.395628		0.0766447	NA	NA
cg25358289	5-08	CD14	0.174489	0.0784763	0.069808	0.448214	0.862446	0.0890151	0.680848	0.965114	0.687957		0.174494	0.0811341	0.069808	0.448214	0.806436	0.0859513	0.680848	0.913565	0.631942		0.181849	0.0450919	0.132045	0.241206	0.907255	0.0648195	0.761088	0.965114	0.725406		0.1596	NA	NA
cg23130254	5-09	HOXD12	0.125315	0.101238	0.026255	0.402375	0.766923	0.172174	0.422811	0.973526	0.641607		0.12221	0.0980013	0.026255	0.402375	0.72062	0.171284	0.422811	0.928675	0.598411		0.0350856	NA	0.0350856	0.0350856	0.86309	0.133919	0.611798	0.973526	0.828004		0.252731	NA	NA
cg15247144	5-10	PYCARD	0.0501794	0.029787	0.019643	0.182287	0.58844	0.171475	0.278223	0.876599	0.538261		0.0488816	0.0291047	0.019643	0.182287	0.531803	0.0434487	0.500125	0.581334	0.482921		0.0810851	0.0359888	0.0504394	0.127902	0.605432	0.193379	0.278223	0.876599	0.524346		0.0383324	NA	NA
cg18074297	5-11	CLIC6	0.0937391	0.0610043	0.0231508	0.32969	0.715063	0.1539	0.391517	0.927354	0.621324		0.0922692	0.0619261	0.0231508	0.32969	0.717492	0.156259	0.391517	0.927354	0.625223		0.128434	0.0654057	0.0796337	0.202752	0.709101	0.155229	0.453925	0.917995	0.580667		0.0806486	NA	NA
cg10056627	5-12	GNMT	0.113331	0.0732984	0.0242336	0.327032	0.823972	0.144804	0.565675	0.981383	0.710641		0.111173	0.0724391	0.0242336	0.327032	0.692193	0.102372	0.565675	0.828472	0.58102		0.14935	0.117543	0.071069	0.284514	0.895851	0.110483	0.58292	0.981383	0.746501		0.13914	NA	NA
cg26781150	5-13	HPDL	0.0327614	0.0292295	0.0139762	0.220357	0.699024	0.272582	0.270255	0.971506	0.666263		0.0330162	0.0301731	0.0139762	0.220357	0.459499	0.255876	0.270255	0.794557	0.426483		0.0274013	0.00372556	0.0232367	0.0304173	0.807899	0.208655	0.307067	0.971506	0.780498		0.0312458	NA	NA
cg17610929	5-14	ACCN4	0.0972666	0.047653	0.0299827	0.253527	0.617314	0.199707	0.326769	0.922724	0.520048		0.0960247	0.045892	0.0299827	0.253527	0.564074	0.198537	0.326769	0.894317	0.46805		0.121498	0.0732806	0.051822	0.188773	0.686526	0.188465	0.362273	0.922724	0.565027		0.0904087	NA	NA
cg11656547	5-15	MAMDC2	0.152437	0.0700609	0.0607083	0.35295	0.694035	0.156393	0.477192	0.941529	0.541598		0.14392	0.0632502	0.0607083	0.35295	0.629098	0.146381	0.477192	0.837358	0.485179		0.29352	0.0530758	0.214305	0.326888	0.732996	0.156086	0.506321	0.941529	0.439477		0.185393	NA	NA
cg05899618	5-16	GDF7	0.0467776	0.0220177	0.0208989	0.156934	0.621311	0.232237	0.283398	0.949921	0.574533		0.0431139	0.0132978	0.0208989	0.0815257	0.511959	0.216238	0.283398	0.923742	0.468845		0.0893671	0.05785	0.0331	0.156934	0.767113	0.169379	0.523234	0.949921	0.677746		0.064869	NA	NA
cg22940152	5-17	ZNF512B	0.280351	0.0889152	0.0943599	0.497198	0.729131	0.128897	0.530004	0.917938	0.448781		0.283028	0.0887797	0.0943599	0.497198	0.670739	0.0982436	0.530004	0.876727	0.387711		0.158226	NA	0.158226	0.158226	0.824215	0.107171	0.584514	0.917938	0.66599		0.23651	0.544107	0.307597
cg15468095	5-18	PYCARD	0.112701	0.0373239	0.051427	0.215556	0.461777	0.147845	0.277609	0.859927	0.349076		0.112934	0.037059	0.051427	0.215556	0.448191	0.0705845	0.349662	0.512733	0.335256		0.0942434	0.0155727	0.0764593	0.105438	0.469187	0.179752	0.277609	0.859927	0.374944		0.131756	NA	NA
cg26018901	5-19	CORIN	0.0990032	0.0552338	0.0414816	0.243461	0.566635	0.223451	0.290772	0.958317	0.467632		0.0916249	0.0486098	0.0414816	0.237352	0.499393	0.196671	0.290772	0.795884	0.407768		0.155659	0.0701078	0.055622	0.243461	0.768361	0.188371	0.541356	0.958317	0.612702		0.0665858	NA	NA
cg05570980	5-20	C3ORF52	0.135751	0.0567463	0.0445846	0.297847	0.566557	0.142936	0.384432	0.797862	0.430807		0.136396	0.0522793	0.0536698	0.264093	0.493186	0.120926	0.399066	0.629571	0.356789		0.123579	0.100004	0.0526732	0.297847	0.591014	0.147462	0.384432	0.797862	0.467435		0.141323	NA	NA
cg00708598	5-21	LECT1	0.124623	0.0505101	0.0459379	0.263286	0.54702	0.147887	0.33091	0.879539	0.422397		0.12036	0.0485648	0.0459379	0.263286	0.52314	0.136666	0.33091	0.879539	0.402779		0.143006	0.0558874	0.0604473	0.196714	0.597434	0.166057	0.361548	0.788084	0.454428		0.208679	NA	NA
cg16469386	5-22	SLC38A1	0.0351675	0.0257682	0.00995331	0.148203	0.578938	0.247894	0.203181	0.925167	0.54377		0.033103	0.0254585	0.00995331	0.148203	0.498727	0.275723	0.203181	0.925167	0.465624		0.0466813	0.0267281	0.026935	0.118255	0.679202	0.195906	0.392763	0.810679	0.63252		0.0550181	NA	NA
cg09593286	5-23	SQRDL	0.0724243	0.0396177	0.0269374	0.258942	0.629073	0.191308	0.299603	0.892655	0.556649		0.0692888	0.0350734	0.0269374	0.258942	0.544861	0.201966	0.37296	0.767295	0.475572		0.114249	0.0719875	0.0510613	0.216946	0.660653	0.19092	0.299603	0.892655	0.546403		0.0676628	NA	NA
cg09503974	5-24	RARRES1	0.179399	0.0850191	0.0698326	0.441731	0.726357	0.157781	0.4864	0.92933	0.546958		0.169666	0.0767539	0.0698326	0.441731	0.552662	0.048501	0.4864	0.63037	0.382996		0.319154	0.0813934	0.255032	0.410723	0.8211	0.103343	0.633691	0.92933	0.501946		0.329907	NA	NA
cg10164640	5-25	HPDL	0.057848	0.0503222	0.0173485	0.272587	0.802713	0.182108	0.374243	0.949925	0.744865		0.0552971	0.0452861	0.022813	0.263749	0.623608	0.236935	0.374243	0.845763	0.568311		0.119932	0.106612	0.0262912	0.272587	0.856445	0.133574	0.545245	0.949925	0.736513		0.0318917	NA	NA
cg05732530	5-26	DUSP2	0.0456272	0.0265747	0.0174488	0.182963	0.528131	0.294575	0.210588	0.930872	0.482504		0.0432744	0.0226482	0.0174488	0.142482	0.661051	0.211918	0.492612	0.898992	0.617776		0.0688064	0.0478026	0.0328501	0.182963	0.461672	0.323998	0.210588	0.930872	0.392865		0.0434947	NA	NA
cg10722799	5-27	CLIC6	0.0883031	0.0680598	0.0331485	0.325505	0.718726	0.193359	0.36602	0.940855	0.630423		0.0788926	0.0506332	0.0331485	0.305434	0.673522	0.191412	0.36602	0.940855	0.59463		0.238548	0.127215	0.0537914	0.325505	0.818174	0.165247	0.472857	0.932701	0.579626		0.0607159	NA	NA
cg26537639	5-28	CYBA	0.150149	0.0719783	0.0317911	0.39023	0.799291	0.136266	0.502207	0.91684	0.649142		0.146324	0.0741128	0.0317911	0.39023	0.763793	0.181288	0.502207	0.891847	0.617469		0.178374	0.0531823	0.110103	0.251447	0.834789	0.0842672	0.760674	0.91684	0.656415		0.154379	NA	NA
cg17285325	5-29	TYMP	0.0761652	0.0370914	0.0328717	0.219401	0.692189	0.148662	0.480359	0.893612	0.616024		0.0740578	0.0360265	0.0328717	0.219401	0.769801	0.0778267	0.659218	0.834133	0.695743		0.098089	0.0450922	0.0357645	0.145526	0.649072	0.164404	0.480359	0.893612	0.550983		0.100382	NA	NA
cg20395892	5-30	IRAK3	0.14815	0.0899396	0.0387289	0.374098	0.722634	0.180715	0.442403	0.944091	0.574484		0.144954	0.0878305	0.0387289	0.374098	0.610967	0.142214	0.442403	0.858784	0.466013		0.298259	0.0489598	0.26364	0.332879	0.824995	0.151756	0.460236	0.944091	0.526735		0.108292	NA	NA
cg21832150	5-31	PLEKHN1	0.0726435	0.0354949	0.0341888	0.210907	0.558142	0.227355	0.266125	0.820673	0.485499		0.0700534	0.0354334	0.0341888	0.210907	0.548285	0.277403	0.266125	0.820673	0.478231		0.0787913	0.0252991	0.0418345	0.122967	0.587714	NA	0.587714	0.587714	0.508923		0.1324	NA	NA
cg07671976	5-32	TNFRSF18	0.118008	0.0598003	0.0425183	0.338142	0.770109	0.150017	0.45978	0.919502	0.6521		0.113343	0.054817	0.0425183	0.338142	0.678715	0.181602	0.45978	0.866883	0.565372		0.259376	0.107907	0.183075	0.335678	0.815805	0.113824	0.527289	0.919502	0.556429		0.149261	NA	NA
cg01820777	5-33	MICALL2	0.091188	0.0422597	0.0354175	0.199417	0.455644	0.152669	0.223259	0.7598	0.364456		0.0887443	0.0409407	0.0354175	0.198995	0.345375	0.119886	0.223259	0.500246	0.256631		0.170226	0.0412815	0.141036	0.199417	0.538345	0.120479	0.364008	0.7598	0.368119		0.0989022	NA	NA
cg03826976	5-34	CYB5R2	0.123306	0.083377	0.0340319	0.367388	0.715493	0.164001	0.406853	0.913915	0.592187		0.118191	0.0824184	0.0340319	0.367388	0.639378	0.140456	0.406853	0.851562	0.521187		0.153007	0.0565848	0.112995	0.193018	0.842351	0.116765	0.521484	0.913915	0.689345		0.247064	NA	NA
cg26845300	5-35	SNX9	0.0909234	0.0465604	0.0282325	0.307528	0.660321	0.19374	0.328938	0.94581	0.569398		0.0895556	0.0474628	0.0282325	0.307528	0.569372	0.139394	0.328938	0.839818	0.479816		0.127778	0.00776219	0.122289	0.133267	0.804325	0.183475	0.329263	0.94581	0.676547		0.0957857	NA	NA
cg22836229	5-36	EFCAB1	0.16993	0.117457	0.0198806	0.486359	0.799317	0.166953	0.539455	0.975545	0.629388		0.166752	0.113687	0.0397315	0.48258	0.708273	0.161525	0.539455	0.904132	0.541521		0.187668	0.204891	0.0198806	0.486359	0.872153	0.138183	0.563324	0.975545	0.684485		0.24884	NA	NA
cg03160740	5-37	VIPR1	0.0770295	0.0384617	0.0307976	0.19928	0.507719	0.205202	0.233008	0.73452	0.430689		0.0765721	0.0395766	0.0307976	0.19928	0.38493	0.191578	0.233008	0.66146	0.308358		0.0824017	0.0338718	0.0414826	0.15032	0.661204	0.0825414	0.547144	0.73452	0.578802		0.0673213	NA	NA
cg07384961	5-38	CLDN6	0.138483	0.0858469	0.0477606	0.457619	0.847407	0.110941	0.616599	0.977588	0.708924		0.139918	0.0866028	0.0477606	0.457619	0.776803	0.0966865	0.624829	0.865217	0.636885		NA	NA	NA	NA	0.887752	0.100138	0.616599	0.977588	NA		0.086845	NA	NA
	Beta values all CpGs
CpG-ID	hypomethylated	sd_hypo	hypermethylated	sd_hyper	FoldChange	AbsoluteDiff
cg24054653	0.0921762	0.103806	0.571352	0.215957	6.19848	0.479176
cg09300114	0.198427	0.152726	0.723867	0.18785	3.64803	0.52544
cg16269097	0.125254	0.10432	0.500146	0.156183	3.99305	0.374892
cg02471507	0.0731939	0.0362132	0.466172	0.191036	6.369	0.392978
cg10362475	0.223375	0.110839	0.80797	0.12467	3.61711	0.584595
cg15984661	0.134888	0.0601834	0.686551	0.141875	5.08978	0.551663
cg01519742	0.0864393	0.0462256	0.572725	0.197375	6.62575	0.486286
cg06766367	0.12853	0.0624574	0.553655	0.20118	4.30761	0.425125
cg15387123	0.173875	0.0949564	0.729877	0.185652	4.19771	0.556002
cg15426734	0.0663935	0.0434933	0.611772	0.216065	9.21433	0.545378
cg07078114	0.224145	0.111776	0.848012	0.0740786	3.78332	0.623868
cg25538571	0.172631	0.126441	0.674062	0.176438	3.90463	0.501431
cg23095584	0.138189	0.0916327	0.812291	0.0867326	5.87811	0.674102
cg27147004	0.467377	0.183771	0.819985	0.101288	1.75444	0.352608
cg07533148	0.0583202	0.0421725	0.583287	0.222212	10.0015	0.524967
cg12854483	0.217582	0.0871183	0.638138	0.204676	2.93287	0.420556
cg23207990	0.111202	0.0783248	0.565121	0.254032	5.08191	0.453919
cg26599006	0.0767246	0.0395148	0.526708	0.23198	6.86492	0.449983
cg23154002	0.109639	0.0512254	0.526323	0.192049	4.80053	0.416684
cg14815778	0.158861	0.0646192	0.464055	0.152786	2.92114	0.305194
cg07570421	0.162114	0.0534251	0.535679	0.146523	3.30433	0.373565
cg00015770	0.115513	0.0612774	0.503752	0.198961	4.361	0.388239
cg23043245	0.22581	0.0616182	0.583821	0.0957882	2.58545	0.358011
cg24182328	0.118021	0.0488042	0.585496	0.184081	4.96094	0.467475
cg21400640	0.210591	0.0957338	0.633518	0.179273	3.00828	0.422927
cg13964084	0.0602687	0.0380398	0.626804	0.108171	10.4002	0.566535
cg00126034	0.15523	0.110617	0.741427	0.23482	4.77631	0.586197
cg20357628	0.134305	0.09769	0.576438	0.239237	4.29201	0.442133
cg23240895	0.367607	0.137268	0.792708	0.0652298	2.1564	0.425101
cg27417997	0.252415	0.0713529	0.582917	0.0951529	2.30936	0.330502
cg00514895	0.0670703	0.0373203	0.610748	0.249788	9.10608	0.543677
cg13878010	0.113366	0.058454	0.641792	0.232941	5.66125	0.528426
cg21553596	0.0955508	0.0571359	0.796478	0.158169	8.33565	0.700927
cg04432009	0.111452	0.0477504	0.656195	0.206839	5.88768	0.544743
cg09985279	0.167104	0.137832	0.789756	0.196858	4.72615	0.622653
cg22748573	0.0564085	0.0314139	0.532285	0.233501	9.43626	0.475877
cg08145590	0.12793	0.0980253	0.777902	0.164123	6.08069	0.649972
cg14611174	0.0967571	0.0861193	0.571777	0.32928	5.9094	0.475019
cg15972294	0.104895	0.0416084	0.60753	0.150514	5.79177	0.502635
cg03522910	0.0705904	0.0360528	0.418017	0.173579	5.92173	0.347427
cg08432727	0.0494109	0.0308976	0.455247	0.207349	9.21351	0.405836
cg15433631	0.11055	0.0593662	0.618981	0.174622	5.59909	0.508431
cg24576425	0.160984	0.0649324	0.613491	0.16414	3.81087	0.452506
cg01546563	0.101879	0.0941475	0.785195	0.244091	7.70713	0.683316
cg05920090	0.0731216	0.0334716	0.620409	0.16789	8.48462	0.547287
cg04490714	0.0600128	0.0435146	0.607976	0.246041	10.1308	0.547963
cg07986525	0.0793869	0.0409586	0.580993	0.179134	7.3185	0.501606
cg19426277	0.443953	0.272741	0.901273	0.0527973	2.03011	0.457321
cg11747499	0.135434	0.0547579	0.492292	0.119619	3.63493	0.356858
cg26752657	0.0737289	0.0666802	0.321903	0.216349	4.36603	0.248174
cg25589890	0.0866051	0.0780105	0.654972	0.244046	7.56274	0.568367
cg15633390	0.154546	0.0620851	0.566058	0.225475	3.66271	0.411511
cg23651356	0.229744	0.0919032	0.681499	0.125187	2.96634	0.451755
cg26889990	0.0664817	0.0236178	0.48618	0.235084	7.31299	0.419698
cg26542888	0.0893798	0.0429374	0.444625	0.20049	4.97456	0.355245
cg19884262	0.0845536	0.0658211	0.68424	0.215244	8.09238	0.599686
cg20176532	0.0587784	0.0234362	0.488705	0.203009	8.31437	0.429927
cg21269897	0.219411	0.115859	0.695331	0.172825	3.16909	0.475921
cg15658426	0.182738	0.0845345	0.620421	0.125569	3.39514	0.437683
cg14958635	0.0967466	0.0774975	0.6578	0.212199	6.7992	0.561053
cg10604168	0.117328	0.0514386	0.719759	0.214327	6.13458	0.602431
cg25713185	0.10715	0.0391533	0.43341	0.12953	4.04489	0.32626
cg18107072	0.121459	0.0681116	0.717211	0.166476	5.90497	0.595752
cg02320454	0.117031	0.0377199	0.595101	0.17548	5.08499	0.47807
cg26609631	0.126795	0.0618311	0.631715	0.169823	4.98217	0.504919
cg20308679	0.163391	0.0788751	0.660618	0.177524	4.04317	0.497227
cg02071074	0.133044	0.0566248	0.566698	0.144227	4.25949	0.433654
cg23207527	0.319547	0.0814853	0.705217	0.0817251	2.20693	0.38567
cg03139057	0.0754024	0.0325195	0.491713	0.214542	6.52119	0.416311
cg06385087	0.0670886	0.0980233	0.61286	0.257937	9.13509	0.545771
cg11386746	0.149734	0.0557082	0.53714	0.182373	3.58729	0.387406
cg22736323	0.178732	0.0788649	0.681534	0.110501	3.81316	0.502802
cg21303011	0.119372	0.0861951	0.720024	0.185382	6.03174	0.600651
cg16391792	0.426982	0.17279	0.789838	0.0944686	1.84981	0.362855
cg21296230	0.124044	0.0712208	0.698063	0.171321	5.62755	0.574019
cg21301440	0.158871	0.0906254	0.727447	0.157549	4.57885	0.568576
cg19510698	0.340636	0.132415	0.736329	0.0846133	2.16163	0.395693
cg25813820	0.132258	0.13306	0.615873	0.20712	4.65659	0.483615
cg13037275	0.217055	0.0872632	0.55036	0.151706	2.53559	0.333306
cg03065202	0.112472	0.0557907	0.50873	0.22055	4.52316	0.396258
cg09229960	0.157303	0.154712	0.706044	0.208107	4.48844	0.548741
cg14450605	0.212288	0.0796139	0.666776	0.244411	3.1409	0.454487
cg22970435	0.165665	0.0915154	0.746416	0.143134	4.50558	0.580751
cg07935568	0.131194	0.0681109	0.62496	0.167599	4.76362	0.493766
cg20576597	0.0980274	0.0426004	0.526277	0.192503	5.36867	0.428249
cg19222480	0.0398576	0.0161074	0.435168	0.228656	10.918	0.39531
cg01025842	0.105078	0.0541749	0.580482	0.227955	5.52431	0.475404
cg09963123	0.117095	0.0601832	0.618422	0.18884	5.28139	0.501327
cg06493994	0.0773206	0.0414084	0.486362	0.197726	6.29021	0.409042
cg26186727	0.0786061	0.0394609	0.430135	0.185492	5.47203	0.351529
cg25946389	0.0697379	0.0307916	0.485359	0.214311	6.95976	0.415621
cg05520656	0.0924831	0.0402539	0.62828	0.212631	6.79346	0.535797
cg21194776	0.260112	0.144881	0.691217	0.10056	2.65739	0.431106
cg10401803	0.161922	0.175077	0.672492	0.218066	4.15319	0.51057
cg12741420	0.118156	0.0434172	0.565331	0.155603	4.78462	0.447175
cg19135761	0.195588	0.081596	0.769407	0.151908	3.93382	0.573819
cg13830624	0.0705757	0.0334399	0.656201	0.167445	9.29784	0.585626
cg11879577	0.183422	0.0898239	0.688403	0.156013	3.75312	0.504981
cg01234133	0.151019	0.0688334	0.768431	0.16104	5.08831	0.617412
cg25268678	0.154021	0.128769	0.779527	0.223096	5.06117	0.625506
cg20025656	0.084444	0.0438935	0.545949	0.218729	6.46522	0.461505
cg07442479	0.0717565	0.031201	0.446398	0.184052	6.22101	0.374642
cg14886269	0.0936187	0.0621886	0.81118	0.143996	8.66473	0.717562
cg02861781	0.0595962	0.0385546	0.665072	0.268197	11.1596	0.605476
cg04786857	0.135803	0.0873361	0.827929	0.144974	6.09654	0.692126
cg12108912	0.501163	0.126129	0.803205	0.0676076	1.60268	0.302042
cg15931943	0.0401276	0.0237518	0.48617	0.253665	12.1156	0.446042
cg16419345	0.0985366	0.0355014	0.450139	0.244822	4.56823	0.351602
cg20295671	0.0503943	0.0286713	0.498891	0.274874	9.89975	0.448497
cg20203395	0.17116	0.0722463	0.740827	0.13233	4.32826	0.569666
cg13496736	0.0855514	0.0764051	0.873912	0.110393	10.2151	0.788361
cg07642638	0.0878861	0.0372345	0.473556	0.169727	5.38829	0.38567
cg24650229	0.519879	0.157709	0.849002	0.0784266	1.63308	0.329124
cg12374721	0.228762	0.138546	0.799947	0.118361	3.49686	0.571185
cg07651242	0.116645	0.0644957	0.6363	0.218505	5.45503	0.519655
cg06995715	0.155831	0.101204	0.832501	0.131542	5.34233	0.67667
cg10245048	0.0965308	0.048422	0.606012	0.208978	6.27791	0.509481
cg02217159	0.0749884	0.034318	0.421958	0.181964	5.62698	0.34697
cg13445358	0.231896	0.0613887	0.604289	0.139824	2.60586	0.372393
cg23040064	0.0846112	0.0366765	0.501492	0.209511	5.92702	0.416881
cg18503052	0.141749	0.124522	0.468032	0.180028	3.30184	0.326283
cg03940966	0.0468937	0.0298082	0.682196	0.228966	14.5477	0.635302
cg22193702	0.499823	0.122846	0.843371	0.0476454	1.68734	0.343548
cg05674944	0.166285	0.0872005	0.612952	0.234439	3.68615	0.446667
cg26301689	0.540856	0.298824	0.923999	0.0628572	1.7084	0.383142
cg16896647	0.0826614	0.0401549	0.454762	0.17652	5.50151	0.372101
cg25426743	0.515777	0.125883	0.764047	0.0755729	1.48135	0.24827
cg13745870	0.155915	0.065084	0.536974	0.12813	3.44401	0.381059
cg21948783	0.0774517	0.0464974	0.552948	0.227651	7.13927	0.475496
cg20011352	0.0855633	0.136844	0.642836	0.300508	7.51299	0.557273
cg00363813	0.0411959	0.0201207	0.607712	0.256521	14.7518	0.566516
cg18452324	0.10086	0.0476569	0.535416	0.210316	5.30852	0.434556
cg20775959	0.0925739	0.0573917	0.614624	0.218754	6.63928	0.52205
cg05361373	0.108873	0.0482957	0.725674	0.0929684	6.66534	0.616801
cg04048259	0.0664102	0.041744	0.55103	0.248098	8.29737	0.484619
cg24104611	0.195483	0.0620556	0.534567	0.09596	2.7346	0.339084
cg00970385	0.314781	0.0831861	0.714886	0.101285	2.27106	0.400106
cg19205041	0.469309	0.179053	0.855122	0.0789663	1.82209	0.385813
cg06940792	0.084808	0.0570518	0.533739	0.241355	6.29349	0.448931
cg13969584	0.136854	0.0578572	0.495712	0.158483	3.62219	0.358858
cg26385743	0.293407	0.158272	0.873273	0.106637	2.97631	0.579865
cg27351358	0.234622	0.0792601	0.620912	0.13366	2.64644	0.38629
cg08300622	0.115207	0.120511	0.450317	0.172068	3.90878	0.335111
cg17571782	0.0864283	0.0813422	0.519311	0.186825	6.00857	0.432883
cg08575537	0.208883	0.114059	0.794532	0.138192	3.80371	0.585648
cg03954587	0.132859	0.0367446	0.755912	0.100343	5.68959	0.623053
cg04156850	0.103094	0.040235	0.491861	0.170124	4.77102	0.388768
cg15812873	0.120537	0.0520816	0.492712	0.120607	4.08764	0.372175
cg16078836	0.140366	0.0490671	0.495805	0.18984	3.53222	0.355439
cg23300372	0.0621614	0.0262687	0.438807	0.197672	7.05916	0.376646
cg04454951	0.12527	0.0417441	0.426386	0.167811	3.40375	0.301117
cg23750556	0.119957	0.0626465	0.442291	0.133714	3.68709	0.322334
cg22905097	0.0862848	0.0808072	0.500597	0.295631	5.80168	0.414312
cg05262335	0.331061	0.105862	0.762849	0.093142	2.30425	0.431788
cg20955688	0.102487	0.0750623	0.457402	0.188509	4.46303	0.354915
cg19510604	0.46898	0.139398	0.762332	0.060938	1.62551	0.293353
cg19166347	0.134863	0.0455926	0.508292	0.144764	3.76895	0.373429
cg11126134	0.26883	0.0939166	0.832743	0.0954936	3.09766	0.563913
cg01009664	0.0884412	0.0790952	0.796772	0.170937	9.00905	0.70833
cg02672493	0.0755124	0.049614	0.734541	0.21294	9.72743	0.659029
cg08995424	0.0606394	0.0508187	0.632802	0.250132	10.4355	0.572162
cg09464487	0.0829556	0.0415482	0.470443	0.221115	5.67103	0.387488
cg06357925	0.105554	0.0578481	0.612037	0.204632	5.79834	0.506484
cg13850625	0.0517269	0.0298183	0.430799	0.308922	8.32833	0.379072
cg21942082	0.103918	0.0675902	0.687225	0.189765	6.61316	0.583307
cg03716999	0.156774	0.114589	0.777622	0.20199	4.96014	0.620848
cg02449608	0.300426	0.152271	0.825372	0.0719599	2.74734	0.524946
cg11108890	0.0864343	0.0601603	0.66738	0.232341	7.72124	0.580946
cg09053680	0.121413	0.0978206	0.817786	0.129008	6.73556	0.696373
cg06731599	0.123798	0.151645	0.60685	0.201545	4.90192	0.483052
cg12406559	0.162643	0.0548846	0.574542	0.155037	3.53253	0.411899
cg17733100	0.071757	0.0319464	0.500203	0.264909	6.97079	0.428446
cg02189785	0.0760294	0.0406173	0.535055	0.220456	7.03748	0.459026
cg21475402	0.0999679	0.0516189	0.575546	0.216051	5.75731	0.475578
cg04041960	0.1015	0.143103	0.558119	0.318651	5.49873	0.456619
cg10449070	0.0806353	0.0360933	0.452291	0.295313	5.6091	0.371656
cg03149130	0.120462	0.0487153	0.495385	0.207343	4.11239	0.374924
cg08872742	0.19759	0.076665	0.617735	0.120235	3.12635	0.420146
cg17602451	0.059194	0.0365312	0.628353	0.229981	10.6151	0.569158
cg08831348	0.214837	0.0581664	0.566835	0.142118	2.63844	0.351998
cg04241572	0.0613339	0.088642	0.404601	0.191907	6.5967	0.343267
cg07991621	0.341452	0.0913239	0.755337	0.0889273	2.21213	0.413885
cg15322932	0.111177	0.0571873	0.39766	0.182806	3.5768	0.286482
cg08409225	0.137417	0.0635389	0.528106	0.226846	3.8431	0.390689
cg19210770	0.0930839	0.0637906	0.678885	0.22711	7.29326	0.585801
cg25591670	0.0818398	0.11988	0.386453	0.165992	4.72206	0.304613
cg12300353	0.0804642	0.0355235	0.49118	0.150871	6.10433	0.410716
cg19718882	0.168107	0.129181	0.795217	0.131629	4.73041	0.62711
cg02626929	0.162784	0.076656	0.67629	0.153729	4.15453	0.513506
cg20209009	0.107201	0.0653633	0.673372	0.18684	6.28138	0.566171
cg12011267	0.135163	0.0555454	0.610185	0.207653	4.51442	0.475021
cg15239123	0.0544007	0.0242227	0.398873	0.230419	7.33213	0.344472
cg09339527	0.0593772	0.0388875	0.58879	0.245532	9.91609	0.529413
cg24723331	0.0668537	0.0327439	0.393225	0.24438	5.88187	0.326371
cg11594137	0.130731	0.0733145	0.653468	0.170461	4.99858	0.522737
cg16256230	0.126093	0.126843	0.498964	0.190778	3.9571	0.372871
cg15422784	0.410939	0.191697	0.825247	0.0574721	2.0082	0.414308
cg01561916	0.0545105	0.0434856	0.837326	0.120088	15.3608	0.782815
cg24792360	0.260326	0.0817751	0.704301	0.133562	2.70546	0.443975
cg14696396	0.0404751	0.0236134	0.408694	0.24465	10.0974	0.368218
cg01975392	0.0990383	0.13992	0.494766	0.203569	4.9957	0.395727
cg17309462	0.169948	0.0632764	0.48375	0.228315	2.84645	0.313801
cg02755525	0.038343	0.0186236	0.543516	0.24996	14.1751	0.505173
cg17838026	0.179706	0.0511394	0.547891	0.180487	3.04883	0.368186
cg10978355	0.27035	0.149465	0.858603	0.173365	3.1759	0.588253
cg21134096	0.166538	0.0731416	0.703203	0.157687	4.22249	0.536665
cg26486663	0.0690338	0.0248139	0.497425	0.241576	7.20552	0.428391
cg14228238	0.103433	0.0482364	0.580092	0.203379	5.60838	0.476659
cg14132995	0.109936	0.102123	0.413242	0.142987	3.75895	0.303307
cg05942574	0.143079	0.0590651	0.732339	0.129342	5.11844	0.589261
cg27626102	0.105751	0.051103	0.527531	0.177751	4.98842	0.42178
cg05508067	0.118847	0.0588954	0.615663	0.183156	5.18031	0.496816
cg21250296	0.0945733	0.0778457	0.542918	0.269528	5.74071	0.448344
cg27040030	0.118531	0.0785794	0.798395	0.148479	6.73577	0.679864
cg12966875	0.114811	0.0466689	0.494852	0.159902	4.31015	0.380042
cg17610929	0.100992	0.0544358	0.60549	0.224236	5.99543	0.504498
cg26626089	0.0858292	0.0358802	0.474214	0.177801	5.52509	0.388385
cg27650434	0.0776093	0.0387103	0.482269	0.20085	6.21405	0.404659
cg24709471	0.166283	0.0532103	0.50967	0.161637	3.06507	0.343387
cg08687901	0.097209	0.0632633	0.563209	0.218827	5.79379	0.466
cg12576145	0.132751	0.0976941	0.453786	0.159343	3.41832	0.321035
cg24006361	0.092349	0.0442811	0.410082	0.201259	4.44057	0.317733
cg25084878	0.271335	0.0741163	0.858648	0.0638711	3.16453	0.587313
cg18952647	0.133061	0.0807814	0.582404	0.216533	4.37698	0.449344
cg26450866	0.0765658	0.0375912	0.478317	0.21849	6.24715	0.401752
cg26416466	0.0589348	0.0328972	0.532255	0.241578	9.03125	0.47332
cg25993718	0.0988715	0.0347447	0.477287	0.128467	4.82735	0.378415
cg05523085	0.0874194	0.0436283	0.500845	0.177841	5.72922	0.413426
cg00565688	0.103747	0.0878339	0.797111	0.176293	7.68323	0.693364
cg15120497	0.523795	0.160139	0.85681	0.0603721	1.63577	0.333015
cg19280968	0.0913278	0.0520529	0.657589	0.185212	7.20031	0.566261
cg05570980	0.135751	0.0567463	0.566557	0.142936	4.17352	0.430807
cg08700651	0.19016	0.0745126	0.672152	0.190454	3.53467	0.481992
cg06521280	0.123737	0.0795562	0.555289	0.212021	4.48764	0.431552
cg01381846	0.27626	0.0568557	0.730968	0.0903967	2.64594	0.454708
cg06101212	0.200581	0.102302	0.724707	0.211571	3.61303	0.524125
cg25027167	0.141063	0.0713845	0.703616	0.161793	4.98797	0.562553
cg06621358	0.146265	0.0604976	0.621657	0.198687	4.25022	0.475393
cg01080862	0.145086	0.148304	0.645661	0.207556	4.45021	0.500576
cg15185794	0.124885	0.0803882	0.546945	0.212823	4.37958	0.42206
cg02525396	0.179572	0.0839999	0.59369	0.252143	3.30614	0.414118
cg20974196	0.160369	0.0790336	0.595457	0.229568	3.71306	0.435089
cg13966710	0.0694626	0.0341352	0.517125	0.185279	7.44465	0.447663
cg03860890	0.106958	0.0414535	0.453659	0.158168	4.24148	0.346702
cg22783363	0.182864	0.100259	0.733809	0.15542	4.01287	0.550945
cg12374431	0.08004	0.066518	0.745114	0.184699	9.30927	0.665074
cg08441806	0.109536	0.0712075	0.570929	0.196759	5.21223	0.461393
cg00796728	0.0772043	0.0364852	0.503857	0.245483	6.52628	0.426653
cg16154416	0.0932243	0.0521854	0.642915	0.22027	6.89643	0.549691
cg18239753	0.136192	0.0690398	0.530342	0.197126	3.89409	0.394151
cg23097681	0.0700022	0.026649	0.429997	0.179184	6.14263	0.359995
cg25718402	0.0556772	0.0894809	0.732576	0.275801	13.1576	0.676899
cg22892110	0.199751	0.0979012	0.730444	0.152502	3.65676	0.530692
cg00929855	0.0736029	0.0401414	0.691379	0.0650169	9.39337	0.617776
cg22737001	0.10149	0.0629597	0.724342	0.154229	7.13709	0.622852
cg09220361	0.118117	0.0517205	0.474674	0.215243	4.01866	0.356556
cg00229387	0.138032	0.054289	0.495321	0.149352	3.58844	0.357289
cg07487535	0.0962117	0.0429774	0.463836	0.175484	4.82099	0.367624
cg17241310	0.118307	0.0704018	0.599074	0.199033	5.06374	0.480768
cg22083798	0.142869	0.0460472	0.551997	0.171551	3.86366	0.409128
cg08185241	0.113525	0.067826	0.727046	0.189807	6.40429	0.613521
cg07558455	0.0596397	0.0325347	0.443718	0.213854	7.43997	0.384078
cg16319578	0.131991	0.0725476	0.735503	0.183865	5.57239	0.603513
cg16080552	0.263663	0.135655	0.79561	0.13632	3.01752	0.531946
cg15636587	0.101187	0.123999	0.542621	0.172385	5.36258	0.441434
cg21554552	0.0828032	0.106997	0.689263	0.251442	8.32411	0.60646
cg18925884	0.174212	0.0859765	0.485828	0.201888	2.78872	0.311616
cg11638200	0.103171	0.0483338	0.532241	0.211131	5.15883	0.42907
cg00882832	0.0983084	0.0337916	0.568515	0.206777	5.78298	0.470207
cg23130254	0.125315	0.101238	0.766923	0.172174	6.11994	0.641607
cg16638540	0.148519	0.108826	0.857661	0.118189	5.77475	0.709142
cg05191071	0.0996497	0.0824332	0.423887	0.13748	4.25378	0.324238
cg01348757	0.416911	0.127605	0.736329	0.0730808	1.76615	0.319418
cg03977657	0.30184	0.223557	0.819363	0.118751	2.71456	0.517523
cg08278554	0.183244	0.0770614	0.646406	0.13952	3.52758	0.463163
cg21241823	0.250613	0.0689618	0.592029	0.098587	2.36232	0.341416
cg09872233	0.0519486	0.026466	0.485622	0.19732	9.34812	0.433674
cg18674980	0.136333	0.1372	0.541854	0.255323	3.97449	0.405521
cg16703647	0.0922997	0.0499173	0.622246	0.172227	6.74158	0.529947
cg04784315	0.240683	0.0921836	0.672386	0.0967476	2.79366	0.431703
cg24599739	0.0571731	0.031912	0.637209	0.204421	11.1453	0.580036
cg24101359	0.170637	0.0929298	0.873485	0.105313	5.11898	0.702849
cg07550362	0.0679541	0.085871	0.38778	0.177018	5.70651	0.319826
cg03028472	0.0426755	0.0185352	0.474065	0.199945	11.1086	0.431389
cg01283289	0.102906	0.0504472	0.56413	0.203056	5.48202	0.461225
cg14324200	0.0832987	0.0400824	0.557002	0.190984	6.6868	0.473703
cg14021073	0.0899744	0.044188	0.522342	0.233282	5.80545	0.432368
cg04369341	0.11163	0.0395287	0.492151	0.186887	4.40876	0.380521
cg05472874	0.0943391	0.0549847	0.639725	0.246125	6.78112	0.545385
cg18769818	0.0830188	0.048377	0.63488	0.164649	7.64743	0.551862
cg12379775	0.0829697	0.0390353	0.505321	0.212476	6.09043	0.422351
cg03425110	0.0642469	0.0312946	0.410534	0.234234	6.38995	0.346287
cg21838334	0.118748	0.0640717	0.659474	0.202175	5.55356	0.540726
cg15536490	0.11371	0.095501	0.431744	0.180077	3.79689	0.318034
cg12627583	0.0820966	0.0442451	0.808113	0.146438	9.84344	0.726016
cg15125472	0.105168	0.060187	0.669163	0.197783	6.36283	0.563995
cg21608489	0.196275	0.0975064	0.787301	0.127277	4.01121	0.591026
cg25842633	0.183283	0.0629673	0.685847	0.111304	3.74201	0.502564
cg03414321	0.174187	0.066282	0.579499	0.153872	3.32688	0.405312
cg08047907	0.0586444	0.0287812	0.436805	0.187467	7.44837	0.378161
cg12745769	0.0542673	0.0695408	0.51098	0.303406	9.416	0.456713
cg08047457	0.0957974	0.132149	0.743166	0.247172	7.75768	0.647368
cg06244634	0.492681	0.135067	0.776296	0.0450544	1.57566	0.283615
cg24173049	0.0411297	0.0253324	0.53362	0.236946	12.9741	0.492491
cg21604803	0.11265	0.0665467	0.749434	0.164068	6.65277	0.636784
cg16319213	0.0809074	0.0336843	0.543497	0.170299	6.71752	0.462589
cg16112129	0.118487	0.0603731	0.707546	0.179217	5.97153	0.58906
cg16158807	0.143612	0.0642063	0.653221	0.187578	4.5485	0.509608
cg20195812	0.148557	0.0523239	0.591498	0.152245	3.98161	0.442941
cg04856858	0.0821148	0.0367358	0.546471	0.179018	6.65496	0.464356
cg11255163	0.0413938	0.0154823	0.404782	0.195344	9.77883	0.363389
cg18307604	0.128971	0.12389	0.54002	0.19705	4.18713	0.411049
cg27465531	0.204653	0.107511	0.570888	0.127973	2.78954	0.366235
cg08519905	0.17504	0.089473	0.694964	0.162358	3.9703	0.519923
cg02720618	0.114758	0.0666496	0.695099	0.156404	6.05709	0.580341
cg12622986	0.105213	0.0365428	0.430078	0.0998674	4.08768	0.324865
cg13021192	0.181143	0.116545	0.816346	0.197594	4.50664	0.635203
cg03940103	0.0815223	0.0310965	0.457565	0.23237	5.61276	0.376043
cg15337897	0.0700686	0.0519864	0.85826	0.145171	12.2489	0.788192
cg11442717	0.0732894	0.0350893	0.533967	0.207236	7.28574	0.460678
cg02780295	0.0733419	0.0404337	0.5912	0.235886	8.06087	0.517858
cg04005701	0.0904024	0.0654467	0.478606	0.191764	5.29417	0.388203
cg23242898	0.182375	0.0732778	0.622515	0.176265	3.41337	0.44014
cg18676237	0.0976471	0.0542324	0.677449	0.168633	6.93772	0.579802
cg23418591	0.100446	0.0619248	0.726658	0.152354	7.23431	0.626212
cg05369142	0.0447908	0.0233929	0.415399	0.2014	9.2742	0.370608
cg26557658	0.109316	0.0596776	0.653343	0.192582	5.97663	0.544027
cg26864028	0.125681	0.0631733	0.583878	0.23743	4.64571	0.458197
cg06454084	0.358507	0.10014	0.78752	0.0583481	2.19667	0.429013
cg16983211	0.190653	0.063702	0.728142	0.143481	3.81921	0.53749
cg11271605	0.0564426	0.0307391	0.594351	0.208329	10.5302	0.537909
cg26128092	0.14156	0.0774613	0.715707	0.162023	5.05586	0.574147
cg08649013	0.249312	0.128648	0.741007	0.101886	2.97221	0.491695
cg25990647	0.0964148	0.0438953	0.447887	0.13494	4.64541	0.351472
cg24424381	0.183461	0.0747812	0.742867	0.095809	4.04918	0.559406
cg23051664	0.119812	0.0486732	0.699614	0.181565	5.83928	0.579802
cg18511007	0.0975413	0.161422	0.714414	0.324989	7.32422	0.616873
cg05040429	0.138031	0.0522536	0.534795	0.190583	3.87445	0.396764
cg08186362	0.0575034	0.0380583	0.655711	0.183297	11.403	0.598208
cg14532519	0.539116	0.167705	0.858544	0.0418446	1.5925	0.319427
cg09949775	0.230368	0.13847	0.835317	0.115607	3.62601	0.604949
cg25605408	0.584643	0.150842	0.807168	0.0823491	1.38062	0.222525
cg16761581	0.083056	0.0531236	0.786558	0.139646	9.47021	0.703502
cg19246110	0.110023	0.111056	0.76786	0.217028	6.97908	0.657837
cg06812977	0.087277	0.0409396	0.822939	0.128861	9.42905	0.735662
cg03702236	0.111239	0.0545932	0.660623	0.163558	5.93875	0.549384
cg18267374	0.1325	0.0735005	0.644504	0.172006	4.86416	0.512003
cg24777454	0.13166	0.0515337	0.505367	0.156079	3.83843	0.373707
cg14679587	0.0851038	0.0376559	0.526442	0.203308	6.18588	0.441338
cg05511752	0.137069	0.113485	0.487167	0.170491	3.55417	0.350098
cg16869108	0.230612	0.156681	0.78822	0.138902	3.41794	0.557608
cg14037665	0.0915387	0.0415651	0.428082	0.231472	4.67652	0.336544
cg25764191	0.09988	0.0664484	0.683617	0.202329	6.84438	0.583737
cg12792011	0.0804049	0.0407343	0.698256	0.175521	8.68425	0.617851
cg14539231	0.0896396	0.111606	0.605085	0.30545	6.7502	0.515445
cg22040627	0.0979015	0.0664845	0.633163	0.224022	6.46735	0.535261
cg20792294	0.0870131	0.0418988	0.567957	0.206264	6.52726	0.480944
cg08441170	0.0937524	0.061086	0.660031	0.228838	7.04016	0.566279
cg13577076	0.180237	0.0817327	0.70438	0.171454	3.90808	0.524143
cg09916572	0.0893735	0.0300732	0.446519	0.211598	4.9961	0.357145
cg22598563	0.219642	0.0719881	0.558212	0.113896	2.54147	0.33857
cg02983451	0.197523	0.108958	0.734168	0.179176	3.71687	0.536645
cg27271445	0.0974797	0.123793	0.471268	0.197508	4.83453	0.373789
cg11176095	0.104736	0.046964	0.486551	0.192524	4.64548	0.381814
cg06121469	0.0931778	0.038636	0.477191	0.219668	5.1213	0.384013
cg09467501	0.134704	0.100577	0.80288	0.15069	5.96033	0.668176
cg09587549	0.0983551	0.054237	0.749985	0.167961	7.62528	0.65163
cg26014796	0.107238	0.0535485	0.55972	0.197225	5.2194	0.452482
cg21577049	0.122708	0.0767111	0.575901	0.176619	4.69325	0.453192
cg00211661	0.0743705	0.0329437	0.45544	0.215094	6.12393	0.381069
cg19713460	0.134004	0.0779342	0.736862	0.191869	5.4988	0.602858
cg19674669	0.096472	0.04774	0.544666	0.186913	5.64584	0.448194
cg05449414	0.0656984	0.0254525	0.45904	0.255875	6.98708	0.393341
cg03192551	0.0758676	0.0602944	0.769831	0.162097	10.147	0.693963
cg02497700	0.109395	0.047996	0.533745	0.177414	4.87906	0.42435
cg19062189	0.0975408	0.168428	0.621441	0.211463	6.37109	0.523901
cg13262687	0.163115	0.0578963	0.444172	0.159711	2.72305	0.281057
cg15822346	0.117578	0.055966	0.649622	0.159822	5.52503	0.532044
cg18342279	0.113258	0.0631053	0.635705	0.174453	5.61289	0.522447
cg16615211	0.336402	0.11555	0.777292	0.0953396	2.31061	0.44089
cg12517167	0.0902013	0.156651	0.517927	0.199349	5.7419	0.427726
cg18408326	0.195461	0.0575429	0.500846	0.097113	2.56239	0.305385
cg06230736	0.076929	0.0423506	0.486111	0.211661	6.31896	0.409182
cg22502502	0.133295	0.0700058	0.537933	0.220132	4.03566	0.404638
cg25622628	0.0512445	0.0247733	0.591412	0.163251	11.541	0.540167
cg09649610	0.353172	0.112993	0.845216	0.078056	2.39322	0.492044
cg18110483	0.0748189	0.0318703	0.463364	0.190926	6.19314	0.388545
cg02376703	0.183214	0.0999986	0.737118	0.12303	4.02325	0.553903
cg26624134	0.150196	0.0705672	0.661106	0.155434	4.40162	0.51091
cg15201877	0.058243	0.0404952	0.523621	0.20588	8.99027	0.465378
cg11037148	0.114293	0.0614667	0.6352	0.170773	5.55763	0.520907
cg21229055	0.179826	0.0933365	0.723047	0.135037	4.02081	0.543221
cg27637521	0.0446841	0.0473268	0.450356	0.299237	10.0787	0.405672
cg26689483	0.0810754	0.0401917	0.506792	0.163995	6.25087	0.425717
cg23113963	0.178456	0.0775115	0.686111	0.18782	3.8447	0.507654
cg14307212	0.168494	0.0679837	0.66256	0.136676	3.93224	0.494066
cg07356189	0.414189	0.173666	0.901009	0.0557116	2.17536	0.48682
cg03160637	0.10428	0.0473286	0.552962	0.173998	5.30265	0.448682
cg25410279	0.103301	0.124914	0.480836	0.195158	4.65471	0.377535
cg22380033	0.0658237	0.0233534	0.522098	0.191556	7.93176	0.456274
cg09072120	0.0593377	0.0338855	0.664117	0.186234	11.1922	0.604779
cg25550573	0.0828314	0.0389422	0.610303	0.200283	7.36801	0.527471
cg14865516	0.108212	0.0481234	0.484878	0.156644	4.48083	0.376667
cg13756879	0.118775	0.0790021	0.667557	0.278415	5.62035	0.548782
cg11233153	0.0879756	0.124821	0.611774	0.204651	6.95391	0.523799
cg02613386	0.137159	0.0886761	0.735067	0.160979	5.35924	0.597908
cg15703690	0.0829038	0.0307073	0.499593	0.226079	6.02618	0.416689
cg16063112	0.146193	0.0609243	0.587539	0.171666	4.01893	0.441346
cg15147516	0.255408	0.0789623	0.70992	0.116244	2.77956	0.454513
cg26937500	0.195452	0.104351	0.635687	0.166622	3.2524	0.440235
cg08108641	0.260543	0.138634	0.776333	0.121045	2.97968	0.51579
cg05589246	0.104772	0.0578833	0.645403	0.192442	6.16006	0.54063
cg03874199	0.0833615	0.0573822	0.683508	0.180777	8.19932	0.600147
cg19697981	0.156769	0.116241	0.77832	0.195657	4.96476	0.621551
cg05722918	0.0437407	0.0228675	0.397061	0.246737	9.0776	0.35332
cg14754581	0.166807	0.0756642	0.520286	0.130882	3.11909	0.353479
cg09160477	0.117661	0.0655479	0.687196	0.222906	5.84048	0.569535
cg01837719	0.0995312	0.032673	0.468704	0.167929	4.70912	0.369173
cg13763232	0.260219	0.138498	0.740803	0.0833372	2.84684	0.480584
cg22402007	0.0860691	0.0420592	0.510293	0.201898	5.92887	0.424224
cg19850348	0.101539	0.0390493	0.42895	0.189881	4.22446	0.32741
cg10114327	0.116434	0.081199	0.657316	0.20193	5.64541	0.540882
cg03160740	0.0770295	0.0384617	0.507719	0.205202	6.59122	0.430689
cg03963198	0.116985	0.0703915	0.715353	0.183713	6.11489	0.598368
cg10046620	0.145398	0.0789233	0.745291	0.168537	5.12585	0.599892
cg07189381	0.275685	0.0631166	0.572989	0.130392	2.07842	0.297305
cg08303146	0.065228	0.0334587	0.621165	0.241081	9.52298	0.555937
cg15435730	0.116959	0.0511418	0.513075	0.139868	4.38679	0.396116
cg14368286	0.130964	0.111199	0.447985	0.158606	3.42068	0.317021
cg14105781	0.082958	0.0400032	0.457333	0.258529	5.51283	0.374375
cg20778669	0.389252	0.197277	0.829126	0.0571712	2.13005	0.439874
cg25437385	0.121721	0.0551468	0.649726	0.13662	5.33781	0.528005
cg07172256	0.0533822	0.0256063	0.493577	0.215411	9.24609	0.440194
cg11947493	0.0811509	0.0800128	0.679866	0.225533	8.3778	0.598715
cg25163476	0.118713	0.0923087	0.620607	0.225988	5.22781	0.501895
cg25432696	0.102387	0.0519868	0.586551	0.214657	5.72877	0.484164
cg14841098	0.106908	0.122837	0.510409	0.212643	4.77427	0.403501
cg07138512	0.0627101	0.0501852	0.796988	0.18489	12.7091	0.734277
cg24376537	0.122309	0.0830201	0.450312	0.182375	3.68176	0.328004
cg11452221	0.191918	0.0708812	0.732126	0.161697	3.81478	0.540208
cg10608333	0.0408594	0.0194053	0.578592	0.104051	14.1605	0.537732
cg02004156	0.0907919	0.087631	0.420649	0.173872	4.63311	0.329857
cg15057581	0.0343323	0.0171696	0.422367	0.153012	12.3023	0.388035
cg02409351	0.063848	0.0319417	0.539933	0.228339	8.45654	0.476085
cg21034676	0.0753284	0.0392339	0.622507	0.221324	8.2639	0.547178
cg13449778	0.0445419	0.0294638	0.507781	0.227758	11.4001	0.463239
cg11015241	0.439275	0.180707	0.881503	0.0441471	2.00672	0.442227
cg19462352	0.0404265	0.0208465	0.518069	0.21172	12.8151	0.477643
cg23813564	0.543245	0.22278	0.902875	0.0436433	1.662	0.35963
cg20253551	0.171874	0.0801087	0.660268	0.138271	3.84158	0.488394
cg10818284	0.223358	0.121252	0.70321	0.178429	3.14835	0.479852
cg14037413	0.0557729	0.059028	0.478234	0.149074	8.57466	0.422461
cg13549845	0.141674	0.0543616	0.55454	0.148734	3.91421	0.412867
cg14165663	0.190991	0.0710402	0.65919	0.164827	3.45142	0.468199
cg22736354	0.137672	0.0804016	0.710689	0.15493	5.16218	0.573017
cg13277716	0.0634383	0.0318004	0.403099	0.237347	6.35419	0.33966
cg05467918	0.0738497	0.0544973	0.319904	0.124022	4.33182	0.246054
cg26521404	0.0964677	0.0728598	0.830148	0.149753	8.60545	0.73368
cg14566624	0.128071	0.0472682	0.57869	0.172237	4.5185	0.450619
cg18530748	0.126908	0.0827364	0.794685	0.139735	6.26192	0.667778
cg18289156	0.0834581	0.0444985	0.395021	0.223853	4.73316	0.311563
cg15569340	0.048292	0.0194487	0.395436	0.27463	8.18844	0.347144
cg26745032	0.083849	0.104768	0.609874	0.199343	7.27348	0.526025
cg19843036	0.0973832	0.071359	0.69654	0.212612	7.15256	0.599157
cg05158615	0.134448	0.092054	0.758284	0.162665	5.64	0.623837
cg00891278	0.194352	0.146585	0.801864	0.167398	4.12583	0.607512
cg08383315	0.0970841	0.045093	0.53068	0.223898	5.46618	0.433595
cg07879727	0.147189	0.103504	0.584944	0.219655	3.97409	0.437755
cg26721264	0.118409	0.0384695	0.475743	0.222642	4.01779	0.357334
cg18555440	0.109577	0.0893503	0.787828	0.180945	7.18972	0.678251
cg08307092	0.138802	0.0603905	0.560989	0.207151	4.04164	0.422187
cg18170080	0.134705	0.0667013	0.716945	0.143101	5.32235	0.582241
cg04386405	0.111152	0.0695117	0.779938	0.138614	7.01685	0.668786
cg22940152	0.280351	0.0889152	0.729131	0.128897	2.60078	0.448781
cg20352798	0.10732	0.0391009	0.595522	0.186753	5.54904	0.488202
cg08687163	0.621419	0.216015	0.939808	0.0862854	1.51236	0.318389
cg12783776	0.100919	0.0465181	0.564754	0.192004	5.59613	0.463835
cg00273068	0.165549	0.091008	0.650155	0.19441	3.92726	0.484606
cg20514061	0.157982	0.0881406	0.571443	0.171413	3.61713	0.413461
cg01353347	0.190113	0.158503	0.592579	0.185881	3.11699	0.402466
cg13108181	0.0821028	0.0515047	0.643086	0.224202	7.8327	0.560984
cg12177743	0.111285	0.111036	0.65437	0.2816	5.88013	0.543085
cg24035962	0.172039	0.0684205	0.535869	0.274029	3.11481	0.36383
cg19824325	0.15179	0.0571487	0.534178	0.168811	3.51919	0.382388
cg26578617	0.143282	0.0613079	0.480134	0.173258	3.35097	0.336852
cg23968383	0.393688	0.165116	0.87868	0.0750354	2.23192	0.484992
cg24524435	0.142642	0.0382104	0.469062	0.161593	3.28839	0.32642
cg16009558	0.0959394	0.050874	0.596977	0.191083	6.22243	0.501037
cg04336379	0.225317	0.0770737	0.632497	0.137825	2.80714	0.40718
cg02909790	0.113759	0.106897	0.688242	0.197966	6.04999	0.574483
cg14546153	0.0587096	0.0342587	0.52362	0.233327	8.91882	0.464911
cg20761322	0.128202	0.0506009	0.468857	0.196778	3.65717	0.340655
cg04244987	0.0884651	0.0344175	0.42686	0.234404	4.82518	0.338395
cg20339230	0.0641998	0.0296369	0.408302	0.233842	6.35986	0.344102
cg26045434	0.131118	0.0581029	0.610646	0.168718	4.65724	0.479529
cg13757640	0.129624	0.0704539	0.707697	0.159568	5.4596	0.578072
cg18923230	0.171616	0.17155	0.643221	0.203256	3.74802	0.471604
cg24461814	0.479095	0.104276	0.837244	0.0535184	1.74755	0.358149
cg01114088	0.163967	0.0721547	0.633864	0.155081	3.8658	0.469897
cg12281657	0.185063	0.127893	0.693085	0.139224	3.74512	0.508022
cg10313673	0.165081	0.0776671	0.769643	0.14041	4.66221	0.604562
cg22821834	0.0595048	0.0289113	0.626839	0.184379	10.5343	0.567334
cg12998614	0.0959398	0.0532982	0.58269	0.190261	6.07349	0.48675
cg05414338	0.159441	0.0677302	0.649404	0.220534	4.07302	0.489964
cg21179457	0.111567	0.0734168	0.852693	0.0455504	7.6429	0.741126
cg01920232	0.0993831	0.0828626	0.374724	0.215035	3.7705	0.275341
cg24852661	0.112729	0.0719009	0.687375	0.170801	6.09761	0.574647
cg07200280	0.131448	0.0555881	0.656615	0.208349	4.99526	0.525167
cg23922454	0.136638	0.0638785	0.551449	0.192139	4.03584	0.414811
cg26509022	0.149313	0.103706	0.760831	0.189266	5.09555	0.611518
cg08831744	0.0711348	0.0325435	0.598358	0.192232	8.4116	0.527223
cg10319505	0.0881348	0.0550593	0.613385	0.172883	6.95962	0.52525
cg09923855	0.142596	0.140855	0.66976	0.200881	4.69689	0.527164
cg19430897	0.204296	0.0746361	0.581006	0.222665	2.84394	0.37671
cg07671603	0.096224	0.0499768	0.641766	0.227409	6.6695	0.545542
cg09595479	0.251463	0.132603	0.854133	0.0975784	3.39665	0.60267
cg13021384	0.0556976	0.0339931	0.624157	0.199275	11.2062	0.568459
cg20008332	0.0882343	0.0510128	0.610244	0.160407	6.91618	0.52201
cg12716838	0.0789239	0.030355	0.626656	0.165952	7.94001	0.547732
cg12699371	0.100013	0.0511095	0.578899	0.206152	5.78821	0.478885
cg25047280	0.122923	0.0900482	0.840176	0.127618	6.83498	0.717253
cg16986494	0.0503654	0.0248978	0.605452	0.26231	12.0212	0.555087
cg11868900	0.161624	0.0976341	0.675021	0.190781	4.1765	0.513397
cg26699283	0.0969057	0.0455888	0.747522	0.138107	7.71392	0.650617
cg02595219	0.16769	0.111972	0.780763	0.163387	4.65599	0.613073
cg16933388	0.113051	0.0499668	0.539791	0.188887	4.77477	0.42674
cg05270634	0.192984	0.0969733	0.775965	0.198072	4.02088	0.582981
cg09252204	0.112303	0.11503	0.520699	0.221426	4.63653	0.408395
cg15457899	0.0725727	0.0351251	0.55897	0.202303	7.70221	0.486397
cg00498604	0.209674	0.0637506	0.604291	0.128751	2.88205	0.394617
cg16970828	0.09943	0.0375426	0.411284	0.139527	4.13642	0.311854
cg07221454	0.411812	0.152812	0.859612	0.0656093	2.08739	0.4478
cg06277838	0.0712456	0.0606458	0.413891	0.170878	5.80936	0.342645
cg04394102	0.136608	0.0536254	0.545928	0.150971	3.99632	0.409321
cg07474356	0.04904	0.019436	0.425281	0.144526	8.67212	0.376241
cg03158400	0.0939837	0.0536038	0.690287	0.165414	7.34476	0.596304
cg17619823	0.11729	0.0697527	0.784733	0.169612	6.69053	0.667443
cg11418559	0.271132	0.146165	0.888381	0.0750503	3.27656	0.617249
cg01733599	0.366344	0.15478	0.786164	0.092318	2.14597	0.41982
cg18464137	0.145206	0.0714227	0.680725	0.182837	4.688	0.535519
cg12706983	0.155859	0.0911899	0.661631	0.205883	4.24505	0.505771
cg25856383	0.132404	0.0882903	0.697734	0.214228	5.26972	0.56533
cg21264055	0.0985815	0.0435646	0.518853	0.18938	5.26318	0.420271
cg24686358	0.092268	0.0695599	0.734355	0.189878	7.95893	0.642087
cg25499099	0.122205	0.0914469	0.831297	0.143483	6.8025	0.709092
cg07453748	0.457888	0.173578	0.838424	0.040812	1.83107	0.380536
cg23656386	0.134942	0.0717277	0.751206	0.121435	5.56689	0.616264
cg13804316	0.0897856	0.0498851	0.605708	0.191544	6.74617	0.515923
cg03826976	0.123306	0.083377	0.715493	0.164001	5.80257	0.592187
cg17003970	0.493935	0.200534	0.841629	0.084269	1.70393	0.347694
cg12936747	0.111003	0.0476929	0.579719	0.18705	5.22256	0.468716
cg01683883	0.300054	0.169391	0.870436	0.0743911	2.90093	0.570382
cg00949442	0.215277	0.146564	0.832338	0.210116	3.86635	0.617061
cg20648827	0.13121	0.0814292	0.534148	0.212329	4.07093	0.402938
cg04482110	0.0715541	0.0716423	0.620185	0.235542	8.66735	0.548631
cg02723533	0.560563	0.254513	0.940653	0.0836887	1.67805	0.38009
cg13163729	0.097111	0.043282	0.557347	0.153304	5.73928	0.460236
cg01361777	0.471582	0.171985	0.848457	0.101055	1.79917	0.376876
cg01063813	0.12483	0.0468873	0.488508	0.24553	3.91337	0.363677
cg14289985	0.112089	0.0560404	0.612026	0.186578	5.46017	0.499937
cg07433344	0.0649292	0.0450192	0.619812	0.205494	9.54597	0.554883
cg14204735	0.0998084	0.0472712	0.772139	0.145514	7.73622	0.672331
cg13518195	0.023834	0.014017	0.559395	0.249929	23.4705	0.535561
cg08607082	0.0987491	0.0453658	0.488075	0.217115	4.94257	0.389326
cg16087263	0.244237	0.136629	0.789209	0.0881608	3.23132	0.544972
cg06816106	0.0563896	0.018858	0.560835	0.209611	9.94572	0.504445
cg23771603	0.113244	0.0617207	0.660605	0.210018	5.83348	0.547361
cg20449692	0.100805	0.106004	0.702957	0.238594	6.97345	0.602152
cg23591869	0.135595	0.0436881	0.471465	0.150851	3.47702	0.33587
cg00476577	0.0992989	0.0393444	0.505457	0.133637	5.09026	0.406158
cg23129478	0.125553	0.0826289	0.740016	0.14421	5.89404	0.614463
cg26043257	0.0870108	0.0397297	0.587448	0.174069	6.75144	0.500437
cg15942481	0.114017	0.0470723	0.437653	0.244678	3.83849	0.323636
cg21825027	0.0613621	0.039143	0.662198	0.2202	10.7916	0.600836
cg02672220	0.132924	0.0706798	0.787991	0.170108	5.92814	0.655067
cg00890257	0.103325	0.0529494	0.617958	0.227356	5.98071	0.514633
cg03852144	0.134918	0.109211	0.692394	0.250941	5.13198	0.557476
cg07237939	0.075725	0.0356616	0.547458	0.238592	7.22956	0.471733
cg15827031	0.0644719	0.060634	0.434647	0.258453	6.74164	0.370175
cg11399100	0.0862622	0.0403828	0.540286	0.192854	6.26331	0.454024
cg05275752	0.159437	0.0667154	0.677288	0.180992	4.24799	0.517851
cg00117172	0.0692987	0.0389112	0.545525	0.21402	7.87208	0.476226
cg24358465	0.162683	0.110779	0.742509	0.327343	4.56414	0.579826
cg25511429	0.0827564	0.0362638	0.48839	0.150091	5.90154	0.405634
cg03776060	0.114683	0.0489304	0.516433	0.166961	4.50315	0.401751
cg09226684	0.183356	0.0569403	0.590261	0.14301	3.2192	0.406905
cg03386903	0.433872	0.11234	0.822874	0.0423477	1.89658	0.389002
cg22546318	0.109912	0.0591515	0.60719	0.223573	5.52433	0.497278
cg06148264	0.202677	0.0892785	0.726236	0.136587	3.58322	0.523559
cg01663968	0.119285	0.0847032	0.675017	0.211386	5.65887	0.555732
cg18180155	0.0803753	0.048331	0.570344	0.22292	7.09601	0.489969
cg24264506	0.128336	0.130036	0.641291	0.22679	4.99697	0.512955
cg13149996	0.44853	0.128304	0.694098	0.0779415	1.54749	0.245567
cg05628549	0.0563367	0.0625455	0.740403	0.30332	13.1425	0.684066
cg26111757	0.306544	0.104607	0.758446	0.0816449	2.47418	0.451902
cg11462865	0.145762	0.148626	0.725959	0.214727	4.98043	0.580197
cg13191049	0.101571	0.048174	0.669731	0.198704	6.5937	0.56816
cg26116400	0.131826	0.0975121	0.479312	0.173776	3.63595	0.347486
cg16741710	0.0511926	0.0263804	0.444494	0.256796	8.68278	0.393302
cg08594695	0.428395	0.140229	0.798987	0.0946109	1.86507	0.370592
cg24697329	0.434837	0.163128	0.862328	0.105302	1.98311	0.427491
cg21715963	0.12214	0.0719661	0.495724	0.204133	4.05867	0.373585
cg25168545	0.155998	0.095831	0.600978	0.164337	3.85249	0.444981
cg26624294	0.082039	0.138828	0.571635	0.216222	6.96785	0.489596
cg02197293	0.234043	0.125201	0.810314	0.165745	3.46225	0.576272
cg17940013	0.0657363	0.037428	0.467526	0.209788	7.11214	0.40179
cg19713083	0.0857716	0.0391116	0.49554	0.191821	5.77743	0.409768
cg06349174	0.0535481	0.0232549	0.425201	0.210047	7.94055	0.371653
cg16670497	0.0859358	0.0446445	0.582755	0.243285	6.78128	0.496819
cg00727590	0.131557	0.0655597	0.602998	0.136991	4.58355	0.471441
cg23695504	0.0702559	0.0473053	0.694963	0.242751	9.89189	0.624708
cg22243662	0.163841	0.0654788	0.631025	0.1399	3.85145	0.467184
cg08300860	0.494564	0.201523	0.8775	0.120245	1.77429	0.382936
cg04872051	0.213437	0.164436	0.710891	0.196934	3.33069	0.497454
cg12229172	0.0536811	0.0337878	0.753786	0.206265	14.0419	0.700104
cg12271671	0.157299	0.061992	0.484298	0.179765	3.07884	0.326999
cg11617144	0.607192	0.220268	0.913002	0.0711796	1.50365	0.30581
cg26150490	0.106676	0.14966	0.42198	0.190071	3.95573	0.315304
cg17471928	0.105887	0.0441783	0.510888	0.201092	4.82483	0.405001
cg21335942	0.0714083	0.04968	0.736401	0.1847	10.3125	0.664992
cg13097407	0.131292	0.0683535	0.684016	0.195	5.2099	0.552724
cg17468440	0.102509	0.0427332	0.464869	0.195356	4.53491	0.36236
cg08785133	0.0699957	0.124398	0.41066	0.167555	5.86693	0.340664
cg06344807	0.0672953	0.0325323	0.446184	0.181262	6.63023	0.378888
cg21330703	0.0871167	0.0425633	0.537279	0.12577	6.16735	0.450162
cg17917518	0.509146	0.182836	0.929431	0.0881011	1.82547	0.420285
cg12219915	0.0947915	0.0484553	0.529921	0.143252	5.59039	0.43513
cg00420568	0.170074	0.0601019	0.609836	0.194611	3.5857	0.439762
cg14015044	0.0931978	0.102441	0.816899	0.162819	8.76522	0.723701
cg03664992	0.134162	0.0723216	0.580274	0.214824	4.32518	0.446112
cg11599505	0.46804	0.132977	0.887329	0.0696007	1.89584	0.419289
cg19008809	0.0937884	0.0499718	0.55529	0.211878	5.92067	0.461501
cg12687215	0.134416	0.105547	0.547369	0.198391	4.07219	0.412952
cg13297865	0.0598613	0.0310975	0.460244	0.273864	7.6885	0.400382
cg11481351	0.542893	0.132628	0.855704	0.0439056	1.57619	0.312812
cg01942127	0.0910291	0.0463894	0.571664	0.196351	6.28001	0.480635
cg00151234	0.151534	0.111959	0.531576	0.158571	3.50796	0.380042
cg11932564	0.0872761	0.049746	0.53485	0.257683	6.12826	0.447574
cg15812957	0.348561	0.198448	0.869017	0.0981339	2.49316	0.520456
cg08905118	0.154119	0.102468	0.434525	0.144808	2.81941	0.280406
cg10455133	0.0805847	0.0581879	0.457782	0.183999	5.68076	0.377197
cg23936476	0.112884	0.153794	0.54013	0.187995	4.78483	0.427246
cg20880234	0.138712	0.105685	0.878999	0.070587	6.33688	0.740287
cg14166009	0.163151	0.100799	0.805332	0.155575	4.93612	0.642181
cg07699362	0.0610443	0.034827	0.648427	0.220081	10.6222	0.587382
cg20557202	0.0584614	0.030175	0.466327	0.261297	7.97667	0.407866
cg03057808	0.11906	0.0899861	0.462189	0.182571	3.88197	0.343128
cg07339327	0.590733	0.169368	0.916609	0.0610917	1.55165	0.325876
cg00240312	0.109142	0.0776501	0.733635	0.15508	6.72185	0.624493
cg09018810	0.0777832	0.150701	0.460956	0.195232	5.92615	0.383172
cg22605643	0.174702	0.0609868	0.602191	0.127788	3.44696	0.427489
cg21504918	0.0630949	0.0226416	0.47655	0.158336	7.55291	0.413455
cg12448933	0.0713951	0.0355964	0.439185	0.187888	6.15148	0.36779
cg27038439	0.509002	0.267618	0.929038	0.0356253	1.82521	0.420036
cg18787975	0.0956039	0.0317847	0.430652	0.205658	4.50455	0.335049
cg16220183	0.108372	0.0506404	0.557473	0.195324	5.14405	0.4491
cg08876932	0.0685523	0.105413	0.710885	0.272593	10.37	0.642332
cg18956481	0.112584	0.0445051	0.607992	0.204526	5.40034	0.495408
cg20967028	0.495595	0.167859	0.878399	0.038715	1.77241	0.382803
cg21515744	0.0875171	0.0365628	0.461014	0.208169	5.2677	0.373497
cg16306115	0.114387	0.0789421	0.677352	0.234141	5.92157	0.562965
cg26780333	0.0638145	0.0482211	0.667652	0.212063	10.4624	0.603838
cg21026663	0.112545	0.0971203	0.728553	0.212349	6.47342	0.616008
cg04765277	0.202465	0.0859748	0.667809	0.14561	3.2984	0.465344
cg21890738	0.0533922	0.0256629	0.424557	0.134171	7.95166	0.371164
cg15843823	0.0550702	0.0267705	0.417401	0.249282	7.57943	0.362331
cg05016953	0.0660822	0.0389992	0.482206	0.211275	7.29706	0.416123
cg21146268	0.186644	0.0995624	0.667389	0.199933	3.57574	0.480745
cg25823578	0.0625478	0.0420599	0.623434	0.230622	9.96733	0.560886
cg08145177	0.201006	0.0802184	0.682173	0.130411	3.3938	0.481167
cg12867448	0.648628	0.194894	0.863103	0.101096	1.33066	0.214475
cg07441272	0.0452331	0.0216224	0.466499	0.157282	10.3132	0.421266
cg00230502	0.153022	0.108673	0.443552	0.173293	2.89862	0.29053
cg06836736	0.109938	0.0645582	0.727573	0.167122	6.61802	0.617635
cg03815350	0.565547	0.12959	0.89465	0.0431905	1.58192	0.329103
cg23352695	0.219428	0.0855453	0.687712	0.0981631	3.13411	0.468284
cg03804500	0.519866	0.188206	0.880178	0.0901017	1.69309	0.360312
cg19194595	0.168766	0.142488	0.635393	0.178886	3.76494	0.466627
cg01615704	0.0993713	0.0708126	0.770062	0.203601	7.74933	0.67069
cg08368934	0.36618	0.14615	0.790618	0.0689252	2.1591	0.424438
cg12567315	0.0538367	0.0311771	0.509934	0.21471	9.47187	0.456097
cg02525756	0.151541	0.0743662	0.726174	0.164815	4.79194	0.574634
cg23412850	0.0572939	0.0427234	0.674274	0.263413	11.7687	0.61698
cg05508084	0.135234	0.0561674	0.576478	0.191397	4.2628	0.441243
cg15743985	0.371831	0.13496	0.768908	0.0870658	2.0679	0.397077
cg23131007	0.0999299	0.053002	0.682568	0.219421	6.83046	0.582638
cg26738912	0.111983	0.12931	0.555994	0.20342	4.965	0.444011
cg07717632	0.161078	0.111005	0.686992	0.175339	4.26497	0.525914
cg13301014	0.114751	0.0738809	0.66516	0.194304	5.79657	0.550409
cg17675150	0.241365	0.0968583	0.666673	0.11133	2.76209	0.425307
cg09582042	0.282661	0.110385	0.797613	0.111063	2.8218	0.514952
cg21522303	0.028917	0.00917602	0.426852	0.19364	14.7613	0.397935
cg02854288	0.0679453	0.0339456	0.536598	0.194942	7.8975	0.468653
cg10398682	0.0703231	0.0464835	0.634574	0.189741	9.02368	0.56425
cg18535534	0.0835341	0.0662066	0.463638	0.202729	5.55029	0.380104
cg12967560	0.513083	0.194205	0.907749	0.0695109	1.76921	0.394667
cg17114257	0.0787676	0.0386961	0.523678	0.201664	6.64839	0.44491
cg21655480	0.160309	0.109379	0.722544	0.195463	4.50721	0.562235
cg10164640	0.057848	0.0503222	0.802713	0.182108	13.8762	0.744865
cg22524514	0.248243	0.097614	0.762586	0.123754	3.07194	0.514343
cg06222851	0.114939	0.0535697	0.49794	0.203064	4.33221	0.383001
cg06352750	0.115969	0.088642	0.609904	0.215173	5.25918	0.493934
cg23739862	0.0794663	0.0390841	0.477139	0.201151	6.00429	0.397673
cg05647859	0.178504	0.0873551	0.755189	0.174908	4.23066	0.576685
cg26898336	0.0911262	0.0565322	0.641412	0.165936	7.03873	0.550286
cg12420104	0.117028	0.063366	0.678037	0.212878	5.79378	0.561009
cg21359747	0.127477	0.0569515	0.778986	0.148931	6.11081	0.651509
cg10062065	0.374761	0.141448	0.877757	0.0519356	2.34218	0.502996
cg23282559	0.0730463	0.0864593	0.66047	0.206701	9.04181	0.587424
cg22879515	0.123226	0.0530154	0.822207	0.151698	6.67233	0.698981
cg25651505	0.110313	0.06487	0.667955	0.191501	6.0551	0.557642
cg11529250	0.116409	0.0531182	0.555143	0.213952	4.76889	0.438733
cg05406101	0.374135	0.185135	0.77078	0.08383	2.06017	0.396645
cg13864937	0.0618349	0.0286652	0.422873	0.310981	6.83875	0.361038
cg27352992	0.0586265	0.0303052	0.606835	0.194209	10.3509	0.548208
cg26200580	0.0676452	0.0347553	0.438793	0.232003	6.48669	0.371148
cg04411625	0.0624658	0.0436334	0.827348	0.109834	13.2448	0.764882
cg05935584	0.18295	0.17483	0.71429	0.202559	3.9043	0.531341
cg00116234	0.137006	0.0646187	0.675319	0.177202	4.92913	0.538313
cg04534765	0.0608328	0.0414625	0.566843	0.236594	9.31806	0.506011
cg25300386	0.101957	0.1416	0.639142	0.291168	6.26875	0.537185
cg22467567	0.15879	0.0584189	0.647404	0.141412	4.07712	0.488614
cg01830294	0.136334	0.0544426	0.548429	0.170356	4.0227	0.412095
cg25070010	0.0710703	0.0277255	0.455204	0.218877	6.40498	0.384133
cg14385738	0.242822	0.135258	0.77863	0.119841	3.20658	0.535808
cg03238797	0.0723195	0.0330319	0.438923	0.194934	6.06922	0.366603
cg05718253	0.528943	0.194196	0.91674	0.0307118	1.73316	0.387797
cg15261665	0.337685	0.149599	0.876626	0.0551728	2.59599	0.538941
cg18952560	0.107566	0.0484496	0.532488	0.172823	4.95034	0.424922
cg21815667	0.0659578	0.0968874	0.667675	0.224874	10.1228	0.601717
cg15568167	0.0628865	0.0393236	0.645063	0.249071	10.2576	0.582176
cg07654934	0.156365	0.10535	0.698927	0.158953	4.46986	0.542563
cg26590537	0.12608	0.0664155	0.685356	0.168421	5.4359	0.559277
cg07758904	0.146234	0.0870203	0.730249	0.165905	4.99368	0.584014
cg04072323	0.104275	0.053818	0.553545	0.201543	5.3085	0.44927
cg04720330	0.142804	0.0771685	0.624824	0.200622	4.3754	0.48202
cg00970325	0.1528	0.075612	0.709956	0.190691	4.64633	0.557157
cg08843492	0.106433	0.0445616	0.491719	0.150031	4.61999	0.385286
cg17965019	0.0998943	0.131887	0.66842	0.233605	6.69127	0.568525
cg09715672	0.136357	0.0626791	0.712944	0.150668	5.22852	0.576587
cg09059635	0.336466	0.177117	0.828594	0.119895	2.46264	0.492128
cg07773116	0.087472	0.0388852	0.419959	0.206576	4.80107	0.332487
cg03776551	0.0772848	0.0342871	0.407006	0.238876	5.26631	0.329721
cg00514407	0.225772	0.0920811	0.651921	0.145272	2.88751	0.426148
cg03218909	0.223188	0.060832	0.605824	0.113737	2.71441	0.382636
cg03349935	0.475624	0.176088	0.892214	0.0452987	1.87588	0.416589
cg13492227	0.292268	0.117705	0.811884	0.0758483	2.77788	0.519616
cg00445824	0.106354	0.0373471	0.660418	0.210704	6.20961	0.554063
cg00119079	0.138722	0.0768932	0.687973	0.18336	4.95935	0.54925
cg02026235	0.1579	0.107696	0.847282	0.0988781	5.36594	0.689382
cg27188703	0.170882	0.0782506	0.672401	0.213966	3.93489	0.50152
cg20104776	0.178349	0.165495	0.693985	0.181022	3.89117	0.515637
cg02608019	0.144165	0.06561	0.682953	0.16667	4.73729	0.538788
cg15089387	0.142679	0.0574791	0.532123	0.145273	3.7295	0.389443
cg19963797	0.10803	0.0855601	0.512219	0.189022	4.74143	0.404188
cg04491089	0.147586	0.0403125	0.431381	0.146321	2.92291	0.283795
cg16772207	0.310228	0.158607	0.736523	0.128101	2.37413	0.426295
cg11648289	0.0705561	0.0323702	0.511808	0.259428	7.25391	0.441252
cg07017374	0.100867	0.0528908	0.563348	0.230037	5.58507	0.462481
cg19456540	0.143838	0.126864	0.773074	0.151802	5.37461	0.629236
cg10266490	0.165203	0.0690407	0.67386	0.127386	4.07898	0.508657
cg03763616	0.171004	0.0652096	0.618353	0.152335	3.61602	0.44735
cg01086868	0.121998	0.0605631	0.431616	0.150275	3.5379	0.309618
cg22498251	0.18817	0.103826	0.714139	0.185623	3.79517	0.525969
cg17457560	0.0625164	0.0329875	0.602172	0.180223	9.63221	0.539655
cg06908778	0.132438	0.113019	0.617577	0.243103	4.66315	0.485139
cg24779040	0.104811	0.156073	0.699038	0.206427	6.66951	0.594227
cg13102585	0.110167	0.0475868	0.52215	0.194861	4.73962	0.411983
cg15231886	0.100049	0.109698	0.473045	0.193834	4.72814	0.372996
cg16891895	0.132732	0.0539143	0.626289	0.224439	4.71844	0.493556
cg05475277	0.523204	0.130223	0.86535	0.0590766	1.65394	0.342146
cg15468095	0.112701	0.0373239	0.461777	0.147845	4.09736	0.349076
cg11839979	0.103809	0.063342	0.414717	0.186693	3.99499	0.310908
cg07059052	0.102429	0.069093	0.680862	0.203366	6.64713	0.578433
cg24719984	0.0830815	0.0394125	0.491791	0.201396	5.91938	0.408709
cg17843048	0.217012	0.129316	0.568449	0.165106	2.61943	0.351437
cg04702045	0.0829299	0.0746983	0.423033	0.176494	5.1011	0.340103
cg23349790	0.199212	0.093996	0.665877	0.226379	3.34256	0.466665
cg21509023	0.0483678	0.0289467	0.529156	0.203965	10.9403	0.480789
cg25130333	0.0746228	0.0576952	0.432038	0.174996	5.78963	0.357415
cg27090216	0.13461	0.106532	0.83632	0.144391	6.21293	0.701711
cg09214254	0.136613	0.100745	0.847968	0.131954	6.20706	0.711354
cg01657207	0.197121	0.0561928	0.625821	0.128056	3.1748	0.4287
cg07655627	0.162194	0.105331	0.519367	0.157087	3.20214	0.357173
cg12356261	0.0716297	0.0310353	0.630117	0.182449	8.79686	0.558487
cg10722799	0.108045	0.145928	0.679241	0.229131	6.28662	0.571196
cg14847688	0.0919521	0.0698345	0.849914	0.0903942	9.24301	0.757962
cg26955512	0.130523	0.0634758	0.45946	0.138241	3.52014	0.328936
cg22215728	0.149019	0.0771743	0.681343	0.186835	4.57219	0.532324
cg12400881	0.0591707	0.0443619	0.676687	0.207589	11.4362	0.617516
cg04222374	0.0938172	0.12486	0.613033	0.207492	6.53433	0.519215
cg07952391	0.0711123	0.0333244	0.569094	0.164789	8.00276	0.497982
cg17732044	0.104099	0.0623788	0.698477	0.176847	6.70975	0.594378
cg01946401	0.305354	0.106668	0.726697	0.084379	2.37985	0.421343
cg00145348	0.184262	0.131134	0.58617	0.161255	3.18117	0.401908
cg18265887	0.125447	0.0808239	0.709793	0.187397	5.6581	0.584346
cg17830308	0.109272	0.0463722	0.515191	0.196078	4.71475	0.405919
cg01909921	0.163517	0.0623193	0.589486	0.177407	3.60504	0.425968
cg02564523	0.159009	0.0810532	0.689406	0.14401	4.33563	0.530396
cg10071275	0.361994	0.125535	0.741711	0.0863099	2.04896	0.379716
cg19486271	0.101171	0.046857	0.433279	0.231041	4.28266	0.332108
cg23422659	0.0718207	0.0337637	0.43496	0.177624	6.05619	0.363139
cg22298088	0.507192	0.183211	0.880474	0.0529348	1.73598	0.373282
cg25574024	0.149207	0.0990868	0.614299	0.189299	4.1171	0.465092
cg09837361	0.0765182	0.0316933	0.425455	0.18831	5.56018	0.348937
cg16179125	0.0982896	0.109185	0.738737	0.202279	7.51592	0.640447
cg24794531	0.0488686	0.0260669	0.46559	0.262136	9.52738	0.416722
cg27555365	0.0587574	0.0295089	0.528694	0.239035	8.99792	0.469937
cg22425806	0.107642	0.0393204	0.45776	0.133622	4.25261	0.350118
cg08185661	0.117628	0.0577903	0.555459	0.205495	4.72216	0.437831
cg00037763	0.521003	0.105952	0.835273	0.0449875	1.6032	0.31427
cg14862827	0.0898993	0.0768156	0.500867	0.186974	5.57142	0.410968
cg00638514	0.122572	0.0619826	0.727447	0.196493	5.93484	0.604875
cg06220235	0.0709849	0.0459092	0.7719	0.174481	10.8741	0.700915
cg25134071	0.538725	0.152218	0.799178	0.080328	1.48346	0.260453
cg21529533	0.0758583	0.0463807	0.689611	0.186099	9.09078	0.613752
cg19930802	0.500334	0.199699	0.91099	0.030176	1.82076	0.410656
cg10560144	0.14941	0.122942	0.505391	0.169715	3.38259	0.355982
cg08798116	0.0598686	0.0689128	0.435904	0.189992	7.28102	0.376036
cg18074297	0.116806	0.138435	0.679855	0.206692	5.82036	0.563048
cg13928116	0.103013	0.0802	0.426885	0.163213	4.14398	0.323872
cg19728223	0.145838	0.126928	0.713959	0.241849	4.89555	0.568121
cg03085312	0.134763	0.0574485	0.560752	0.140318	4.16102	0.425989
cg22368262	0.120515	0.0482001	0.556691	0.189049	4.61928	0.436176
cg02994974	0.0776855	0.0367278	0.444717	0.165769	5.72459	0.367032
cg25933726	0.129053	0.106693	0.548064	0.169232	4.24683	0.419011
cg21591742	0.117798	0.0549059	0.604331	0.183879	5.13024	0.486533
cg11964474	0.370491	0.225655	0.904807	0.0578283	2.44218	0.534316
cg25875213	0.050311	0.0342489	0.728417	0.232476	14.4783	0.678105
cg26045220	0.0447548	0.0246676	0.57974	0.204594	12.9537	0.534986
cg22411207	0.0768603	0.0903464	0.398559	0.243407	5.1855	0.321698
cg18239702	0.0891127	0.132597	0.417175	0.177937	4.68143	0.328062
cg18661868	0.256184	0.0835528	0.790397	0.10632	3.08527	0.534213
cg04969808	0.113902	0.0430465	0.49974	0.158962	4.38747	0.385839
cg08380205	0.198494	0.0757797	0.630951	0.126397	3.17868	0.432457
cg23186643	0.059572	0.0342717	0.522575	0.238447	8.77217	0.463003
cg15796941	0.0786796	0.0319575	0.51258	0.143896	6.51478	0.4339
cg21218636	0.041993	0.0174583	0.454105	0.160972	10.8138	0.412113
cg19228118	0.108597	0.0385635	0.460772	0.164946	4.24295	0.352175
cg10078415	0.192202	0.0605115	0.559	0.136007	2.9084	0.366798
cg06638451	0.28881	0.119503	0.829901	0.0809889	2.87352	0.541091
cg17050972	0.115689	0.0501892	0.469799	0.159974	4.06087	0.354109
cg07241568	0.0604381	0.0287835	0.521597	0.214003	8.63027	0.461159
cg17188046	0.0760348	0.037122	0.527026	0.201625	6.93138	0.450991
cg01185080	0.261126	0.151753	0.916134	0.0673582	3.50839	0.655008
cg01295203	0.218501	0.105768	0.821484	0.111658	3.75964	0.602983
cg17575811	0.0474924	0.0306285	0.391704	0.257157	8.24772	0.344211
cg15383120	0.121058	0.0865319	0.524178	0.149967	4.32997	0.40312
cg01765641	0.381503	0.158058	0.829418	0.084011	2.17408	0.447916
cg13382694	0.181103	0.0746513	0.673915	0.160048	3.72116	0.492812
cg21517055	0.128696	0.0544171	0.692085	0.201083	5.37769	0.563389
cg04689061	0.165089	0.0655192	0.590226	0.196786	3.5752	0.425137
cg24820809	0.524768	0.2308	0.820689	0.0745799	1.56391	0.295921
cg17301902	0.0898662	0.0457112	0.505687	0.19149	5.62711	0.41582
cg15201635	0.0340913	0.0207174	0.457636	0.209857	13.4238	0.423545
cg00044245	0.100604	0.0484957	0.486153	0.181326	4.83234	0.385549
cg12128017	0.0670753	0.0312464	0.490797	0.272714	7.3171	0.423722
cg06760035	0.0381778	0.0214957	0.550244	0.187417	14.4127	0.512066
cg02351381	0.175713	0.118846	0.643401	0.196449	3.66166	0.467688
cg12815841	0.101508	0.0460464	0.527449	0.199576	5.19613	0.425941
cg02165720	0.110004	0.0974144	0.430679	0.157226	3.91514	0.320675
cg24083641	0.0515639	0.0284296	0.530288	0.250106	10.2841	0.478724
cg06409153	0.209432	0.101324	0.75302	0.143027	3.59553	0.543588
cg12412075	0.0663055	0.0373611	0.539511	0.233802	8.13675	0.473206
cg22757447	0.103204	0.0652465	0.622896	0.185243	6.03556	0.519691
cg04875162	0.11543	0.0617347	0.675228	0.137116	5.84969	0.559798
cg02265318	0.104142	0.0656005	0.742256	0.193119	7.12732	0.638114
cg08260891	0.104885	0.0581548	0.692413	0.220468	6.60162	0.587527
cg26117023	0.0784704	0.0305124	0.72727	0.146909	9.26807	0.648799
cg15480941	0.109652	0.159478	0.58284	0.211074	5.31535	0.473188
cg05384917	0.537496	0.24374	0.902286	0.0780005	1.67868	0.364789
cg06637893	0.0588705	0.040424	0.605947	0.224716	10.2929	0.547077
cg15357518	0.0429215	0.0256572	0.360974	0.28946	8.4101	0.318052
cg17142470	0.105689	0.0678542	0.63563	0.225644	6.01414	0.529941
cg06377278	0.0629833	0.0322299	0.65366	0.189329	10.3783	0.590676
cg26796190	0.0801825	0.0717276	0.795954	0.192536	9.92677	0.715771
cg01322134	0.136905	0.0622558	0.738259	0.193153	5.39249	0.601354
cg15247144	0.0501794	0.029787	0.58844	0.171475	11.7267	0.538261
cg16243644	0.124016	0.0885183	0.460138	0.151187	3.71032	0.336122
cg17580045	0.164773	0.0594995	0.598473	0.162346	3.63211	0.4337
cg01726775	0.0534747	0.0241312	0.412477	0.213611	7.71348	0.359002
cg14672994	0.139092	0.0813228	0.619976	0.237055	4.4573	0.480884
cg27590397	0.096048	0.0406205	0.513564	0.230249	5.34696	0.417516
cg04944936	0.157266	0.146698	0.628267	0.188454	3.99492	0.471
cg03167763	0.259963	0.114051	0.692877	0.146587	2.66529	0.432915
cg10741760	0.130006	0.0510601	0.617235	0.176986	4.74773	0.487229
cg23455517	0.130636	0.0627617	0.759824	0.177516	5.81634	0.629188
cg24889366	0.0704933	0.0312395	0.447247	0.145946	6.34453	0.376754
cg18815943	0.0604323	0.0416773	0.692591	0.22016	11.4606	0.632159
cg24997562	0.0919563	0.0386843	0.461233	0.186842	5.01579	0.369277
cg07888234	0.112511	0.0575632	0.564937	0.203852	5.02117	0.452426
cg05382123	0.114685	0.0621962	0.694089	0.182217	6.05216	0.579405
cg25242557	0.116007	0.0782081	0.725	0.17693	6.24964	0.608993
cg16158681	0.124352	0.0788384	0.78509	0.157296	6.31344	0.660738
cg24697184	0.0985006	0.0792978	0.795098	0.160657	8.07202	0.696598
cg23211240	0.0630665	0.0515111	0.764688	0.186441	12.1251	0.701621
cg06297145	0.0745429	0.0317398	0.442921	0.196864	5.94183	0.368378
cg09626984	0.16112	0.0998299	0.729828	0.158419	4.52971	0.568708
cg12658982	0.0717831	0.0312627	0.438607	0.224404	6.11016	0.366824
cg14563260	0.0452257	0.0248334	0.48934	0.232527	10.82	0.444115
cg19067730	0.11594	0.0524046	0.648863	0.146372	5.59653	0.532923
cg23587449	0.0756562	0.0508455	0.577275	0.177927	7.63025	0.501619
cg16340268	0.0727371	0.0335986	0.547836	0.206151	7.53173	0.475099
cg08475827	0.16661	0.0432752	0.604388	0.104769	3.62756	0.437778
cg22461835	0.123153	0.103901	0.537597	0.193781	4.36527	0.414444
cg06516124	0.195443	0.116911	0.790144	0.108834	4.04284	0.594701
cg02787991	0.0953223	0.0571868	0.637781	0.262392	6.69078	0.542459
cg21546671	0.107011	0.0500934	0.608597	0.213518	5.68723	0.501586
cg03041841	0.156845	0.0615611	0.596107	0.177748	3.80062	0.439263
cg00462994	0.102714	0.0667828	0.728464	0.157483	7.09214	0.62575
cg12434587	0.0330135	0.021522	0.609336	0.243689	18.4572	0.576323
cg03792653	0.143805	0.0751426	0.651838	0.157054	4.5328	0.508034
cg24968336	0.149688	0.0589214	0.612311	0.159284	4.09058	0.462623
cg18794577	0.126151	0.0628507	0.668794	0.189979	5.30154	0.542643
cg12862537	0.575824	0.208558	0.939466	0.0433695	1.63152	0.363642
cg09516965	0.161137	0.124152	0.800786	0.166323	4.96959	0.639649
cg09835543	0.0577164	0.029723	0.410427	0.212922	7.11111	0.352711
cg11536940	0.109654	0.0664642	0.447144	0.198321	4.07777	0.33749
cg12610070	0.0944792	0.0611334	0.671625	0.19324	7.10871	0.577146
cg19363546	0.134006	0.0803427	0.736886	0.172727	5.49893	0.602881
cg22334665	0.0587158	0.0316295	0.45275	0.184499	7.71088	0.394034
cg11191210	0.095335	0.0932069	0.51997	0.185339	5.45414	0.424635
cg27167601	0.0844509	0.0330913	0.468472	0.169291	5.54727	0.384021
cg05774801	0.13942	0.108289	0.607898	0.19918	4.36019	0.468478
cg07501965	0.0994653	0.0407023	0.494431	0.173183	4.97089	0.394966
cg02192855	0.118127	0.0763196	0.648528	0.218015	5.49011	0.530401
cg20509080	0.0638061	0.0762415	0.380849	0.291475	5.96885	0.317043
cg19547629	0.0629545	0.0428408	0.532294	0.232369	8.45522	0.46934
cg12476968	0.217532	0.0706774	0.663512	0.110175	3.05018	0.44598
cg16689634	0.0800495	0.0324724	0.460239	0.203469	5.74943	0.380189
cg17630127	0.519125	0.12954	0.84581	0.0437422	1.6293	0.326685
cg25228126	0.127797	0.0804695	0.752869	0.17204	5.89113	0.625072
cg13613682	0.140116	0.138283	0.593235	0.169395	4.23389	0.45312
cg07109287	0.0725733	0.0358793	0.44253	0.174919	6.0977	0.369957
cg25928579	0.0943763	0.0378516	0.521184	0.204171	5.52241	0.426808
cg02000005	0.12941	0.0818484	0.77847	0.228423	6.01555	0.64906
cg27588902	0.117406	0.0463593	0.67294	0.175383	5.73172	0.555533
cg19696622	0.113953	0.0563225	0.532494	0.145715	4.67294	0.418541
cg22980079	0.54354	0.157948	0.864342	0.0834584	1.59021	0.320802
cg18397523	0.0567162	0.024449	0.441735	0.171368	7.78852	0.385019
cg20899053	0.115175	0.0449465	0.628807	0.20783	5.45957	0.513632
cg21144270	0.134568	0.072921	0.702499	0.196541	5.22042	0.567931
cg11195002	0.0989258	0.0778232	0.722132	0.199035	7.29974	0.623206
cg18884137	0.149978	0.0648224	0.670469	0.166059	4.47043	0.520491
cg01988129	0.231108	0.108094	0.887222	0.0837803	3.83899	0.656114
cg04915566	0.162374	0.0882511	0.618965	0.132587	3.81196	0.45659
cg12251508	0.104585	0.10349	0.492347	0.187633	4.70764	0.387762
cg07356771	0.0796024	0.0404265	0.587902	0.146447	7.38548	0.508299
cg11483915	0.112409	0.0476276	0.574078	0.155548	5.10705	0.461669
cg05782292	0.416744	0.188461	0.88092	0.0803288	2.11382	0.464176
cg17119387	0.0714775	0.0429998	0.681849	0.206816	9.53935	0.610371
cg22335801	0.0708966	0.0538253	0.560662	0.217423	7.90816	0.489765
cg09638834	0.191211	0.0756739	0.641385	0.156469	3.35433	0.450174
cg15746719	0.0919946	0.0618687	0.63395	0.226585	6.89116	0.541955
cg14991487	0.129142	0.0658756	0.785413	0.124426	6.08176	0.656271
cg25058957	0.555688	0.187125	0.92124	0.061671	1.65784	0.365552
cg12322132	0.0528593	0.0312576	0.494577	0.212462	9.35648	0.441718
cg20716119	0.104523	0.0593629	0.600404	0.17383	5.74425	0.495881
cg03201604	0.0680216	0.0349083	0.675828	0.177327	9.93549	0.607806
cg21245652	0.109761	0.0583204	0.541759	0.225993	4.93579	0.431998
cg04330449	0.119372	0.051154	0.578	0.167631	4.84201	0.458628
cg23514672	0.467398	0.16336	0.89498	0.0459222	1.91481	0.427582
cg20353465	0.111855	0.0591831	0.596289	0.188801	5.33089	0.484433
cg04488521	0.0632391	0.0331531	0.583195	0.230778	9.22206	0.519956
cg12582965	0.500985	0.212676	0.87073	0.0474959	1.73804	0.369745
cg24879335	0.135141	0.0831453	0.755801	0.149557	5.5927	0.62066
cg13984181	0.0969397	0.0447081	0.556072	0.167942	5.73627	0.459133
cg06534422	0.0514501	0.0275915	0.612328	0.127828	11.9014	0.560878
cg20540913	0.0739091	0.0711877	0.560448	0.213317	7.58293	0.486539
cg09260441	0.0741069	0.0333308	0.550088	0.174929	7.4229	0.475981
cg13372488	0.151172	0.0546891	0.471845	0.202538	3.12124	0.320672
cg23279136	0.0918549	0.108013	0.395609	0.166514	4.30689	0.303754
cg21693321	0.146996	0.136585	0.63809	0.200402	4.34086	0.491093
cg17356181	0.059542	0.025276	0.423023	0.230457	7.10461	0.363481
cg09486567	0.0543446	0.0231771	0.440132	0.222321	8.09891	0.385787
cg08924430	0.17576	0.0822736	0.73513	0.153658	4.18257	0.55937
cg23217005	0.153621	0.0763748	0.676976	0.188175	4.40679	0.523354
cg19779211	0.217818	0.0678089	0.589033	0.116178	2.70424	0.371215
cg17718302	0.0844285	0.066665	0.489849	0.208645	5.80194	0.405421
cg19917856	0.180571	0.0724634	0.621487	0.162662	3.4418	0.440917
cg09501516	0.160573	0.0547228	0.574142	0.134927	3.57559	0.413569
cg12100791	0.201891	0.08814	0.729714	0.128074	3.61439	0.527823
cg22396755	0.204278	0.108297	0.823642	0.121323	4.03196	0.619364
cg15350194	0.0633213	0.0444001	0.607964	0.23439	9.60126	0.544643
cg00405677	0.114935	0.0510913	0.563514	0.206621	4.9029	0.448579
cg25375764	0.149046	0.0525589	0.530435	0.146683	3.55888	0.38139
cg10432620	0.046349	0.0206019	0.412451	0.138128	8.89881	0.366102
cg22171829	0.110258	0.06809	0.633945	0.209924	5.74968	0.523688
cg18420965	0.159654	0.0647039	0.601852	0.196653	3.76973	0.442198
cg23363832	0.190146	0.122743	0.839532	0.180537	4.4152	0.649386
cg16713808	0.241094	0.120427	0.695814	0.0887913	2.88607	0.45472
cg00910067	0.0988677	0.0595267	0.596522	0.20889	6.03353	0.497654
cg09374949	0.117712	0.0440041	0.67737	0.182219	5.75445	0.559658
cg06289589	0.0866268	0.0337626	0.42588	0.164117	4.91626	0.339253
cg23662675	0.0543924	0.0502879	0.460899	0.247425	8.47359	0.406507
cg02440177	0.0793073	0.0771272	0.80522	0.177162	10.1532	0.725913
cg00646140	0.151453	0.0757229	0.664826	0.201505	4.38964	0.513373
cg18983672	0.544258	0.182272	0.810589	0.05411	1.48935	0.266331
cg13323752	0.0707131	0.0518814	0.50244	0.234671	7.10534	0.431727
cg16026550	0.0899434	0.0547436	0.645165	0.171554	7.17302	0.555222
cg18145505	0.146771	0.0866487	0.73148	0.159764	4.98381	0.584709
cg20555507	0.145168	0.0477445	0.479706	0.126312	3.30449	0.334538
cg04809136	0.094747	0.0573653	0.636076	0.16071	6.71342	0.541329
cg24715245	0.131426	0.0646953	0.640155	0.19848	4.87086	0.50873
cg10089145	0.0796514	0.0752594	0.690717	0.236792	8.67175	0.611066
cg14458834	0.0873894	0.0392294	0.533478	0.224028	6.10461	0.446089
cg18256128	0.191535	0.10614	0.691275	0.167547	3.60913	0.499739
cg08009622	0.0622512	0.0416539	0.746659	0.203486	11.9943	0.684407
cg06456031	0.100139	0.052289	0.418444	0.185788	4.17865	0.318306
cg16902509	0.16017	0.0888306	0.636482	0.20589	3.97379	0.476312
cg11391732	0.384865	0.167935	0.792265	0.0732078	2.05855	0.4074
cg15988792	0.0810966	0.0485353	0.518506	0.196116	6.39368	0.437409
cg05714219	0.0791924	0.0389855	0.549455	0.179881	6.93823	0.470262
cg22722802	0.0849107	0.0365904	0.463364	0.170663	5.45708	0.378454
cg11882252	0.112326	0.0492681	0.542239	0.222069	4.82739	0.429914
cg05825950	0.150233	0.0486329	0.43552	0.191311	2.89897	0.285287
cg08747377	0.094476	0.0346941	0.445219	0.180188	4.71251	0.350743
cg17860158	0.128564	0.0889113	0.560193	0.203446	4.3573	0.431629
cg08831594	0.139499	0.0573952	0.647492	0.161568	4.64154	0.507992
cg02649608	0.0864943	0.121144	0.478322	0.189464	5.53009	0.391827
cg01717706	0.0632989	0.02876	0.492708	0.245489	7.78384	0.429409
cg08097882	0.0617911	0.0251457	0.531133	0.273392	8.59562	0.469342
cg25077752	0.520402	0.136105	0.811403	0.0733767	1.55918	0.291001
cg19526626	0.0909305	0.0404237	0.463892	0.208407	5.10161	0.372961
cg02932689	0.102238	0.0463396	0.448047	0.206238	4.38238	0.345809
cg26029902	0.19407	0.108422	0.698598	0.218612	3.59973	0.504529
cg26646370	0.119613	0.0436149	0.460674	0.159364	3.85137	0.341061
cg21974766	0.0607475	0.0346186	0.584282	0.237731	9.61821	0.523535
cg06041240	0.551109	0.218319	0.858393	0.0796558	1.55757	0.307284
cg13666340	0.155612	0.0559028	0.629658	0.166544	4.04633	0.474046
cg10964421	0.155767	0.0621244	0.661207	0.199793	4.24484	0.50544
cg15375239	0.0950998	0.0917043	0.881689	0.103768	9.2712	0.786589
cg26884154	0.152191	0.0507915	0.51716	0.142079	3.3981	0.364969
cg10837843	0.132539	0.0498302	0.480358	0.152638	3.62428	0.347819
cg04396791	0.0805427	0.0533955	0.777128	0.130865	9.64864	0.696585
cg27146152	0.0770838	0.0465234	0.443681	0.219367	5.75583	0.366597
cg07935264	0.182751	0.0532769	0.572419	0.145322	3.13224	0.389669
cg24890043	0.0935947	0.0537453	0.655748	0.219876	7.00625	0.562153
cg10523820	0.0582322	0.0230818	0.408413	0.21446	7.01353	0.350181
cg18349835	0.0560107	0.026875	0.48933	0.236009	8.73637	0.433319
cg20950011	0.0818564	0.0477484	0.580906	0.184922	7.09665	0.49905
cg09945801	0.238343	0.12053	0.786183	0.173388	3.29854	0.54784
cg08397758	0.15883	0.0808065	0.723437	0.11217	4.55478	0.564607
cg22983460	0.149206	0.133054	0.557924	0.182055	3.7393	0.408718
cg20616414	0.17061	0.13561	0.804435	0.177737	4.71504	0.633825
cg17286640	0.129527	0.091824	0.489171	0.170246	3.77658	0.359644
cg02144933	0.0805874	0.0460639	0.827836	0.113579	10.2725	0.747249
cg22334000	0.155987	0.0493649	0.494279	0.153285	3.16872	0.338292
cg02148711	0.141128	0.14478	0.505065	0.153438	3.57877	0.363937
cg23959705	0.0824504	0.0411382	0.480152	0.21837	5.82353	0.397702
cg04726446	0.0942636	0.0717994	0.642575	0.200336	6.81679	0.548312
cg03614513	0.10197	0.0511428	0.589409	0.172561	5.78024	0.48744
cg14614211	0.111615	0.0578265	0.527634	0.208001	4.72727	0.416019
cg26611683	0.150877	0.0837339	0.682567	0.156857	4.524	0.53169
cg19421044	0.125503	0.0864405	0.469707	0.170188	3.74258	0.344203
cg08044694	0.194007	0.0984069	0.641379	0.190002	3.30596	0.447372
cg20744464	0.0804959	0.0477694	0.597059	0.204016	7.41725	0.516563
cg04062391	0.150148	0.0681895	0.60021	0.231053	3.99745	0.450061
cg21665000	0.0526168	0.0233569	0.494787	0.167557	9.4036	0.44217
cg15183083	0.135675	0.0508765	0.498419	0.176551	3.67361	0.362743
cg04598121	0.113486	0.0757316	0.647135	0.201221	5.70232	0.533649
cg02519806	0.0997486	0.0446251	0.614693	0.170989	6.16242	0.514944
cg18959478	0.0623986	0.0480909	0.770132	0.269279	12.3421	0.707734
cg23196831	0.0499316	0.0401369	0.666134	0.216888	13.3409	0.616203
cg20801056	0.0735814	0.0616935	0.625425	0.233152	8.49977	0.551843
cg20504202	0.131386	0.139366	0.53315	0.17077	4.05788	0.401764
cg07690018	0.18373	0.0862547	0.684501	0.205532	3.72559	0.500771
cg22692158	0.448151	0.216488	0.820892	0.0779546	1.83173	0.372741
cg18799866	0.124013	0.127964	0.549805	0.191674	4.43345	0.425792
cg02973971	0.0997553	0.0743445	0.40337	0.135041	4.04359	0.303615
cg10519140	0.166709	0.0639768	0.674885	0.165153	4.04829	0.508177
cg23947872	0.149298	0.102157	0.541346	0.180639	3.62594	0.392048
cg15700739	0.183281	0.0909975	0.843025	0.131224	4.59963	0.659744
cg16263182	0.0758846	0.0618071	0.48528	0.267835	6.39497	0.409395
cg23881725	0.168759	0.120378	0.732668	0.198092	4.3415	0.563909
cg11695266	0.075054	0.0574397	0.757115	0.193798	10.0876	0.682061
cg09619146	0.212587	0.108091	0.776332	0.121623	3.65183	0.563745
cg00354572	0.107616	0.0529034	0.412754	0.174053	3.83545	0.305138
cg19447966	0.354003	0.167187	0.78961	0.0791462	2.23052	0.435608
cg06871974	0.446567	0.223868	0.857372	0.0926362	1.91992	0.410805
cg07478208	0.221006	0.0683344	0.630118	0.121649	2.85114	0.409112
cg02686662	0.38211	0.192186	0.833138	0.077707	2.18036	0.451027
cg24612198	0.293913	0.0981959	0.633894	0.0770752	2.15674	0.339981
cg18871276	0.112796	0.0638147	0.754158	0.15767	6.68607	0.641363
cg22633722	0.110369	0.0526296	0.586282	0.22071	5.31202	0.475913
cg21130374	0.156223	0.0807224	0.478884	0.172227	3.06539	0.322661
cg13412615	0.42369	0.17108	0.731872	0.0737317	1.72738	0.308182
cg02335804	0.105349	0.0857411	0.692449	0.212573	6.57291	0.5871
cg24471894	0.174725	0.0595678	0.627924	0.126392	3.59379	0.453199
cg11868029	0.0532904	0.0204318	0.614045	0.212011	11.5226	0.560755
cg11277230	0.121754	0.051085	0.468791	0.209828	3.85033	0.347038
cg12992720	0.256332	0.0919327	0.812003	0.109102	3.16777	0.555671
cg14430111	0.0591125	0.0300162	0.505447	0.245997	8.55059	0.446335
cg17733331	0.0929004	0.0464684	0.524325	0.171708	5.64395	0.431425
cg23316360	0.165871	0.110552	0.840954	0.142076	5.06994	0.675083
cg02740947	0.0836077	0.0494424	0.447454	0.213551	5.35183	0.363846
cg20312228	0.179241	0.145431	0.807853	0.1638	4.50707	0.628612
cg15604467	0.0699085	0.0304412	0.562193	0.285079	8.04185	0.492285
cg22336401	0.0891125	0.0536006	0.733814	0.160753	8.2347	0.644702
cg09088508	0.0556781	0.0299327	0.455956	0.252611	8.18915	0.400278
cg09440289	0.0414053	0.0227309	0.441838	0.191516	10.671	0.400432
cg15003158	0.114143	0.0774882	0.543241	0.217482	4.7593	0.429098
cg26952662	0.122391	0.0806782	0.750968	0.156559	6.13579	0.628576
cg26411702	0.090139	0.0475194	0.803021	0.127029	8.9087	0.712882
cg14542839	0.183869	0.0866275	0.726352	0.118321	3.95037	0.542483
cg04732193	0.34493	0.185056	0.806068	0.0606885	2.3369	0.461137
cg20870559	0.0728109	0.0632985	0.463098	0.256625	6.36029	0.390287
cg06765514	0.165527	0.0599584	0.69486	0.136409	4.19787	0.529333
cg08321346	0.289561	0.143239	0.830226	0.0935568	2.86718	0.540664
cg24910675	0.0893435	0.0436609	0.600763	0.184749	6.72419	0.51142
cg11935147	0.128727	0.0668752	0.707546	0.17609	5.49649	0.578819
cg15692239	0.142178	0.0733142	0.636855	0.140256	4.47929	0.494678
cg15164103	0.271951	0.114425	0.610231	0.0834066	2.2439	0.33828
cg20415809	0.2102	0.0602474	0.546406	0.213138	2.59945	0.336206
cg06927864	0.201113	0.0787091	0.548633	0.181814	2.72799	0.34752
cg21697779	0.123115	0.128184	0.505636	0.185121	4.10702	0.38252
cg27619475	0.0808124	0.10685	0.691591	0.22327	8.55798	0.610778
cg24901042	0.125549	0.0795158	0.71861	0.158054	5.72376	0.593061
cg05961212	0.185963	0.0695272	0.614688	0.143035	3.30544	0.428725
cg10995380	0.213411	0.0794499	0.722216	0.181987	3.38416	0.508805
cg20537629	0.0913106	0.0438386	0.614938	0.199282	6.73458	0.523628
cg21030483	0.121049	0.123102	0.468396	0.191167	3.86946	0.347347
cg06495347	0.233642	0.0762684	0.488944	0.129682	2.09271	0.255302
cg07634191	0.235527	0.10691	0.858639	0.0963865	3.64561	0.623113
cg14348532	0.178886	0.0644251	0.740479	0.114294	4.13938	0.561592
cg16500334	0.0960133	0.0637727	0.69874	0.159067	7.27753	0.602726
cg27420236	0.100077	0.0372784	0.427449	0.203697	4.27122	0.327372
cg15481539	0.38153	0.185354	0.830615	0.0635777	2.17706	0.449085
cg07778029	0.0684119	0.0374303	0.700495	0.199569	10.2394	0.632083
cg08016383	0.105313	0.0475242	0.465847	0.246899	4.42345	0.360534
cg10526888	0.147564	0.0926514	0.403245	0.122569	2.73267	0.25568
cg02032115	0.0900891	0.0318551	0.41908	0.202161	4.65184	0.328991
cg23407670	0.089466	0.0457492	0.534773	0.212039	5.97739	0.445307
cg05961595	0.0629303	0.124701	0.441573	0.192384	7.01686	0.378643
cg17503456	0.216558	0.0980292	0.815342	0.122194	3.765	0.598784
cg14345281	0.0863553	0.111274	0.428045	0.166877	4.9568	0.34169
cg24690731	0.224003	0.0923949	0.739874	0.101632	3.30297	0.515871
cg26537639	0.150149	0.0719783	0.799291	0.136266	5.32331	0.649142
cg25577842	0.138158	0.0969595	0.596125	0.211138	4.31481	0.457967
cg12045002	0.0612891	0.0300932	0.509986	0.216882	8.32098	0.448696
cg02763671	0.360984	0.130849	0.776002	0.071545	2.14968	0.415018
cg04984513	0.145216	0.0574973	0.60463	0.1938	4.16367	0.459414
cg08578734	0.129154	0.0557572	0.556919	0.183952	4.31204	0.427764
cg09503974	0.179399	0.0850191	0.726357	0.157781	4.04883	0.546958
cg27009703	0.103402	0.0776881	0.833466	0.123634	8.06044	0.730064
cg19257200	0.437901	0.149203	0.829817	0.0486894	1.89499	0.391916
cg05067286	0.155953	0.0768874	0.671722	0.177761	4.30721	0.515769
cg13959523	0.0840119	0.0375547	0.458641	0.141178	5.45924	0.374629
cg18691434	0.142451	0.0916561	0.732615	0.158503	5.14293	0.590164
cg05222924	0.194024	0.118689	0.789511	0.113571	4.06915	0.595487
cg01663469	0.0630357	0.0353204	0.597285	0.240546	9.47535	0.534249
cg16907566	0.119601	0.0717793	0.657258	0.180789	5.4954	0.537657
cg13461509	0.0568731	0.0353712	0.624265	0.234708	10.9765	0.567392
cg07876586	0.119841	0.166543	0.621404	0.217885	5.18524	0.501563
cg04456238	0.202287	0.117438	0.824783	0.103449	4.0773	0.622496
cg05345286	0.156669	0.0814472	0.808632	0.139548	5.16139	0.651963
cg06546607	0.0567484	0.0278361	0.426558	0.256026	7.51665	0.369809
cg10333959	0.421784	0.189081	0.844627	0.049354	2.00251	0.422843
cg20015855	0.542007	0.163739	0.906843	0.0482047	1.67312	0.364837
cg09874127	0.0972344	0.0298768	0.427806	0.12016	4.39974	0.330572
cg25438963	0.151175	0.07559	0.878573	0.107015	5.81163	0.727398
cg25604883	0.092517	0.0416053	0.49248	0.160752	5.32313	0.399963
cg18609562	0.346027	0.111078	0.693518	0.0711867	2.00423	0.347491
cg23430664	0.0932337	0.042747	0.453195	0.1289	4.86085	0.359961
cg09425228	0.392527	0.245719	0.666373	0.0950544	1.69765	0.273846
cg12277666	0.137471	0.0773553	0.665057	0.16858	4.83779	0.527586
cg16993794	0.106496	0.050665	0.636611	0.187248	5.97777	0.530115
cg24516901	0.191769	0.130321	0.694035	0.158912	3.61912	0.502266
cg17384145	0.134254	0.0943998	0.453722	0.229429	3.37959	0.319469
cg05052633	0.0915817	0.0466787	0.584272	0.245034	6.37978	0.49269
cg14759043	0.141771	0.0627687	0.589359	0.126274	4.15712	0.447588
cg17710021	0.0477341	0.0176227	0.562985	0.240865	11.7942	0.515251
cg02144298	0.0390643	0.0213438	0.537275	0.251809	13.7536	0.49821
cg04599297	0.113618	0.0468799	0.552452	0.174683	4.86236	0.438834
cg17063929	0.113271	0.0522194	0.620221	0.197965	5.47556	0.50695
cg05899618	0.0467776	0.0220177	0.621311	0.232237	13.2822	0.574533
cg06822229	0.120143	0.123987	0.496133	0.156346	4.12951	0.37599
cg04533591	0.0922109	0.0837292	0.43338	0.169927	4.69988	0.341169
cg25964007	0.170061	0.156473	0.786155	0.181912	4.62279	0.616094
cg10273210	0.0491816	0.0237498	0.581969	0.223061	11.8331	0.532787
cg20019546	0.0791208	0.0486667	0.574345	0.231657	7.25909	0.495225
cg00729708	0.521014	0.16899	0.869213	0.111413	1.66831	0.348198
cg23410627	0.0949812	0.0499803	0.504831	0.252465	5.31506	0.40985
cg19187185	0.107731	0.0454453	0.555089	0.190857	5.15254	0.447358
cg01241836	0.0851564	0.132225	0.512881	0.178466	6.02281	0.427725
cg17820459	0.110252	0.0704774	0.740481	0.134517	6.71628	0.630229
cg07204803	0.380145	0.160214	0.685373	0.0818861	1.80292	0.305228
cg01293647	0.11153	0.0477818	0.507794	0.168306	4.553	0.396264
cg11377136	0.348808	0.16497	0.881856	0.128107	2.5282	0.533048
cg17316750	0.0902074	0.0371581	0.463475	0.231875	5.13788	0.373268
cg09704415	0.112602	0.045792	0.535671	0.230007	4.75719	0.423069
cg03923934	0.0621113	0.0261668	0.424201	0.169957	6.82969	0.36209
cg26361780	0.444691	0.126516	0.864059	0.049976	1.94306	0.419368
cg02100629	0.084717	0.044288	0.568841	0.190989	6.7146	0.484124
cg08768421	0.0704633	0.0455849	0.529884	0.237232	7.52	0.459421
cg12422450	0.168479	0.0674706	0.61881	0.164832	3.67291	0.45033
cg19953406	0.0838313	0.0331518	0.459473	0.184672	5.48093	0.375642
cg05890484	0.420162	0.142121	0.86507	0.0975919	2.0589	0.444908
cg23580945	0.294753	0.13334	0.785847	0.0867028	2.66612	0.491093
cg19006008	0.0883339	0.0552984	0.652501	0.196532	7.38676	0.564167
cg04044684	0.101455	0.0703876	0.684379	0.202828	6.74563	0.582924
cg20179697	0.218978	0.0977114	0.778858	0.12359	3.55679	0.55988
cg21516287	0.141078	0.085714	0.577704	0.196765	4.09494	0.436627
cg01777397	0.117639	0.0588718	0.573714	0.230514	4.87691	0.456075
cg24693053	0.229001	0.146974	0.825905	0.162492	3.60656	0.596904
cg10737521	0.137504	0.101249	0.855681	0.141956	6.22296	0.718177
cg16362133	0.0793151	0.0508816	0.611166	0.200328	7.70554	0.531851
cg23091824	0.131109	0.0507305	0.577623	0.125352	4.40568	0.446515
cg05732530	0.0456272	0.0265747	0.528131	0.294575	11.5749	0.482504
cg27457941	0.0839149	0.0542229	0.717779	0.161493	8.55365	0.633864
cg01971122	0.0662349	0.0331589	0.513684	0.257231	7.75549	0.447449
cg25635352	0.0584309	0.0316479	0.605431	0.23273	10.3615	0.547
cg22709192	0.138716	0.0925095	0.811487	0.153337	5.84997	0.67277
cg09950034	0.0920325	0.055209	0.478626	0.161469	5.20062	0.386594
cg09527362	0.112543	0.0780994	0.750436	0.190035	6.668	0.637893
cg10235741	0.397919	0.240025	0.803558	0.0526152	2.0194	0.405639
cg02854090	0.545097	0.130744	0.860756	0.0441328	1.57909	0.31566
cg15802898	0.0695979	0.0452447	0.688468	0.219131	9.89208	0.61887
cg23559331	0.097495	0.0361173	0.499159	0.175663	5.11984	0.401664
cg06781209	0.0830744	0.0504965	0.627697	0.206021	7.55584	0.544622
cg04180868	0.0770999	0.0510116	0.801929	0.157217	10.4012	0.724829
cg11016745	0.141557	0.124891	0.537245	0.184128	3.79526	0.395688
cg09472203	0.0695775	0.0322959	0.638548	0.242319	9.1775	0.56897
cg24691255	0.544774	0.151721	0.847299	0.0742146	1.55532	0.302525
cg01493517	0.117694	0.0436353	0.49754	0.189303	4.2274	0.379846
cg09260830	0.0748166	0.0285642	0.610078	0.167492	8.15431	0.535261
cg22289837	0.218809	0.130172	0.590367	0.196055	2.69809	0.371557
cg15105660	0.188985	0.0884162	0.745157	0.135611	3.94294	0.556172
cg05260966	0.134154	0.0668729	0.610471	0.162812	4.55051	0.476316
cg09786221	0.0803936	0.0482487	0.68968	0.261	8.57879	0.609286
cg16722536	0.173104	0.109482	0.766028	0.146544	4.42524	0.592924
cg07015629	0.0916015	0.0488002	0.546059	0.273672	5.96124	0.454457
cg13807496	0.0839511	0.0511507	0.629117	0.211746	7.49386	0.545166
cg26018901	0.0990032	0.0552338	0.566635	0.223451	5.7234	0.467632
cg13815872	0.218793	0.13797	0.592025	0.17086	2.70587	0.373233
cg07684796	0.0923139	0.0416833	0.533964	0.247824	5.78421	0.44165
cg01155039	0.124142	0.0890364	0.810723	0.138623	6.53058	0.68658
cg10331779	0.120277	0.0519002	0.524894	0.152396	4.36403	0.404616
cg20395892	0.14815	0.0899396	0.722634	0.180715	4.87772	0.574484
cg24745738	0.290921	0.0790578	0.696518	0.128484	2.39418	0.405597
cg16176379	0.122648	0.0864335	0.796091	0.142181	6.49087	0.673443
cg18508525	0.263175	0.129276	0.808978	0.0824404	3.07391	0.545803
cg27020690	0.0811908	0.0459169	0.66375	0.207737	8.17519	0.58256
cg03538436	0.102049	0.044265	0.540831	0.206666	5.29969	0.438781
cg04473302	0.0886358	0.0418553	0.58988	0.179699	6.65509	0.501244
cg18765542	0.170572	0.0995715	0.821661	0.13849	4.8171	0.651089
cg21926138	0.133567	0.0609802	0.435316	0.190226	3.25916	0.301749
cg12598178	0.553769	0.217973	0.912591	0.0534523	1.64796	0.358822
cg21331821	0.182847	0.07342	0.696885	0.132204	3.8113	0.514038
cg26399201	0.109447	0.0617195	0.707449	0.203841	6.46386	0.598002
cg17977362	0.282083	0.221959	0.724553	0.137861	2.56859	0.442471
cg09022993	0.0795064	0.102196	0.505904	0.257629	6.36307	0.426398
cg01820777	0.091188	0.0422597	0.455644	0.152669	4.99675	0.364456
cg09879797	0.0612381	0.0384826	0.62776	0.238726	10.2511	0.566521
cg18016365	0.0833878	0.0457573	0.565881	0.220318	6.78614	0.482493
cg08555612	0.0653067	0.0313347	0.440274	0.198109	6.74163	0.374967
cg20085077	0.103853	0.111697	0.501669	0.197512	4.83058	0.397817
cg25057743	0.0834486	0.0962611	0.465822	0.242787	5.58215	0.382374
cg00463577	0.0644471	0.0549764	0.712971	0.201287	11.0629	0.648523
cg08707078	0.14093	0.0602032	0.619136	0.175666	4.39321	0.478206
cg00230685	0.130708	0.129138	0.50675	0.17926	3.87697	0.376043
cg17552650	0.134679	0.13636	0.50685	0.164075	3.7634	0.372171
cg03663715	0.0604056	0.0313129	0.53547	0.216393	8.86458	0.475065
cg15013019	0.107594	0.0732523	0.820043	0.157365	7.62163	0.712449
cg10339201	0.316982	0.08526	0.853436	0.0539352	2.69238	0.536454
cg07965823	0.113308	0.06278	0.619675	0.154237	5.46894	0.506367
cg07581973	0.083848	0.0914772	0.55354	0.203758	6.60171	0.469692
cg10660256	0.180192	0.123592	0.742302	0.15508	4.11951	0.56211
cg23964386	0.110978	0.0612345	0.652574	0.174355	5.88019	0.541596
cg27631817	0.252896	0.0918844	0.640482	0.138879	2.53259	0.387586
cg15749748	0.0501128	0.0210501	0.560815	0.214969	11.1911	0.510703
cg04833050	0.118191	0.0972696	0.712227	0.205544	6.02606	0.594036
cg15120942	0.124548	0.067291	0.770858	0.170354	6.18924	0.64631
cg04818845	0.194731	0.0945428	0.775436	0.108232	3.98209	0.580705
cg02154186	0.112211	0.0429939	0.44064	0.154823	3.92688	0.328429
cg00497251	0.107157	0.0477088	0.506371	0.223025	4.7255	0.399214
cg11738543	0.101315	0.0496629	0.512594	0.241704	5.05943	0.411279
cg11822659	0.115451	0.0413763	0.433848	0.167564	3.75784	0.318396
cg05403071	0.111159	0.0454958	0.510744	0.207654	4.59473	0.399585
cg17982102	0.0684608	0.0234301	0.554108	0.221129	8.0938	0.485647
cg00634577	0.0724699	0.0446103	0.569629	0.169028	7.86021	0.497159
cg12008118	0.578988	0.177129	0.860775	0.0934006	1.48669	0.281787
cg09563216	0.179765	0.109093	0.651278	0.195937	3.62295	0.471514
cg27553955	0.208252	0.114437	0.763673	0.153691	3.66707	0.555421
cg06818777	0.187508	0.134408	0.79674	0.18641	4.24909	0.609232
cg11344614	0.413433	0.115967	0.756876	0.0571571	1.83071	0.343442
cg22289360	0.105944	0.0469318	0.469075	0.183795	4.42756	0.363131
cg23141855	0.0638187	0.0325874	0.551114	0.219972	8.63561	0.487295
cg04619381	0.0933835	0.0848219	0.626024	0.209128	6.70379	0.53264
cg02422694	0.0622124	0.0259385	0.424817	0.2032	6.82849	0.362605
cg00201234	0.0903773	0.102385	0.669526	0.221071	7.40812	0.579149
cg13168820	0.0585503	0.0320827	0.492833	0.237299	8.41727	0.434283
cg07471052	0.392042	0.19557	0.943442	0.0199478	2.40648	0.551401
cg06618866	0.152628	0.0891128	0.612691	0.189384	4.01427	0.460062
cg22718139	0.541268	0.187588	0.870149	0.046143	1.60761	0.328881
cg16749578	0.0857437	0.0453436	0.588921	0.215736	6.86838	0.503177
cg20727114	0.103741	0.0469555	0.58441	0.225539	5.63337	0.480669
cg13191808	0.0492964	0.0321855	0.622344	0.221082	12.6245	0.573048
cg13974531	0.244258	0.0776964	0.691454	0.132037	2.83083	0.447196
cg23704082	0.0648041	0.0421477	0.707946	0.214016	10.9244	0.643142
cg27247832	0.0517657	0.0304949	0.445591	0.206307	8.60786	0.393826
cg19343464	0.0672822	0.0222204	0.423638	0.203733	6.29643	0.356356
cg09920632	0.187464	0.176835	0.718704	0.204124	3.83382	0.53124
cg18063149	0.522296	0.167805	0.827138	0.0487686	1.58366	0.304843
cg22836229	0.16993	0.117457	0.799317	0.166953	4.70382	0.629388
cg27196745	0.114186	0.0426147	0.435591	0.154702	3.81475	0.321405
cg19461344	0.0315643	0.019945	0.596494	0.0637351	18.8977	0.56493
cg21860846	0.101637	0.156375	0.607297	0.19586	5.97514	0.50566
cg01294702	0.193409	0.06691	0.728501	0.11906	3.76663	0.535092
cg22262168	0.0586389	0.0319489	0.564347	0.282692	9.62411	0.505708
cg24496666	0.0693273	0.0529781	0.710517	0.213887	10.2487	0.641189
cg00187380	0.108199	0.0542284	0.777962	0.160399	7.19008	0.669763
cg08965527	0.0994532	0.0504305	0.429864	0.147124	4.32228	0.330411
cg02654291	0.319856	0.0998474	0.814407	0.0944128	2.54617	0.494551
cg11525285	0.137481	0.0718969	0.682456	0.186806	4.96402	0.544975
cg01532103	0.102043	0.125969	0.657592	0.218436	6.44424	0.555548
cg19326876	0.0720741	0.0233936	0.502179	0.145566	6.96754	0.430105
cg21852292	0.147571	0.076195	0.652205	0.127964	4.4196	0.504634
cg20289949	0.28274	0.116912	0.825031	0.107442	2.91799	0.542291
cg10056627	0.113331	0.0732984	0.823972	0.144804	7.2705	0.710641
cg21801378	0.071098	0.0421304	0.602767	0.219924	8.47797	0.531669
cg23337289	0.0820964	0.0418027	0.487471	0.189152	5.93779	0.405375
cg17787710	0.109704	0.0508241	0.586328	0.194334	5.34465	0.476624
cg08005849	0.147749	0.0588752	0.689033	0.171648	4.66353	0.541284
cg24562819	0.0812377	0.0435044	0.447895	0.233697	5.5134	0.366658
cg04344997	0.217933	0.0819443	0.612463	0.154682	2.81033	0.39453
cg12497564	0.0496374	0.0463027	0.658667	0.228167	13.2696	0.609029
cg13796218	0.11544	0.0512006	0.504377	0.195853	4.36915	0.388936
cg20716209	0.125415	0.0772008	0.713939	0.191221	5.69259	0.588524
cg05386606	0.109044	0.0555341	0.5804	0.210775	5.32264	0.471357
cg12884406	0.15757	0.0421767	0.46211	0.0998221	2.93272	0.30454
cg25893483	0.233108	0.110525	0.591888	0.159826	2.53911	0.35878
cg02916816	0.0885164	0.0395622	0.546294	0.215562	6.17167	0.457778
cg25094569	0.126047	0.0861189	0.783899	0.150274	6.21909	0.657852
cg16842214	0.290144	0.134196	0.677507	0.132159	2.33507	0.387363
cg18438777	0.12572	0.052674	0.570447	0.195187	4.53744	0.444727
cg13434842	0.211872	0.133929	0.833869	0.124691	3.93573	0.621997
cg23659398	0.0776569	0.0420186	0.580302	0.181513	7.47264	0.502645
cg03565323	0.104152	0.0448334	0.543278	0.193088	5.2162	0.439126
cg12536534	0.110322	0.121469	0.457727	0.179351	4.14901	0.347405
cg10950297	0.101168	0.0512607	0.479147	0.139746	4.73617	0.37798
cg12616277	0.107788	0.0400277	0.495018	0.227447	4.5925	0.38723
cg21509846	0.110365	0.133139	0.445324	0.192009	4.03503	0.33496
cg00040873	0.154489	0.0931794	0.751087	0.166353	4.86174	0.596597
cg22030890	0.0579226	0.0262365	0.616141	0.180585	10.6373	0.558219
cg08858521	0.161423	0.0769199	0.786988	0.134468	4.87532	0.625565
cg00199549	0.554848	0.178937	0.905776	0.0386436	1.63248	0.350928
cg12373771	0.0746019	0.0367613	0.49911	0.213442	6.69031	0.424508
cg08614481	0.0855333	0.0404028	0.539515	0.181701	6.30766	0.453982
cg08434396	0.174598	0.107522	0.43418	0.134261	2.48673	0.259581
cg06834875	0.10434	0.086315	0.790821	0.142492	7.57925	0.68648
cg22511262	0.110017	0.0653535	0.616734	0.162375	5.60582	0.506718
cg08536841	0.138165	0.0518402	0.56444	0.171811	4.08527	0.426276
cg11248413	0.0879882	0.0407484	0.574692	0.238655	6.53147	0.486704
cg20909686	0.180865	0.108383	0.901984	0.0831595	4.98705	0.721119
cg26420196	0.0931036	0.0554508	0.587715	0.225247	6.31248	0.494611
cg14407437	0.0820973	0.0489715	0.662188	0.228433	8.06588	0.58009
cg07433453	0.317659	0.227353	0.790684	0.1127	2.4891	0.473025
cg16028753	0.0730696	0.0365985	0.481673	0.217365	6.59198	0.408603
cg23641145	0.102466	0.0356638	0.429488	0.239059	4.19153	0.327022
cg16731240	0.269143	0.142321	0.751094	0.252127	2.79068	0.48195
cg27056119	0.128508	0.0512042	0.646962	0.185397	5.03441	0.518454
cg25465406	0.167708	0.0751393	0.664515	0.183902	3.96233	0.496807
cg12508624	0.0668977	0.0430081	0.526872	0.271386	7.87579	0.459975
cg12748258	0.0523436	0.021831	0.669749	0.17617	12.7953	0.617406
cg17651821	0.158172	0.13589	0.717333	0.18115	4.53515	0.559161
cg23989635	0.156656	0.0709848	0.640543	0.158596	4.08885	0.483887
cg10732834	0.357638	0.127198	0.742747	0.0620538	2.07682	0.38511
cg04478795	0.116028	0.0344201	0.430806	0.159061	3.71295	0.314778
cg22129364	0.0608387	0.0274041	0.502669	0.226171	8.26232	0.44183
cg06428055	0.108671	0.127171	0.497866	0.209941	4.58142	0.389195
cg20401549	0.117066	0.0944003	0.398053	0.100339	3.40025	0.280987
cg16604516	0.115138	0.0610028	0.580617	0.210817	5.04281	0.46548
cg24155668	0.0988011	0.0518345	0.832164	0.138008	8.42262	0.733363
cg21033855	0.0790008	0.0497253	0.601578	0.242268	7.61484	0.522577
cg07766612	0.0554849	0.0296568	0.522739	0.258115	9.42129	0.467254
cg14338887	0.147447	0.105875	0.878173	0.121312	5.95587	0.730726
cg11847808	0.128319	0.051061	0.529659	0.147749	4.12768	0.40134
cg09644722	0.0987298	0.105021	0.748287	0.238161	7.57914	0.649557
cg22655224	0.0590756	0.0258553	0.461288	0.200183	7.80843	0.402213
cg23749760	0.0992571	0.0470034	0.575263	0.180776	5.79568	0.476006
cg06537829	0.0820889	0.035894	0.528063	0.288393	6.43283	0.445975
cg10920957	0.0504075	0.0187968	0.417132	0.24162	8.27519	0.366724
cg06022562	0.589054	0.201546	0.919599	0.0569481	1.56114	0.330544
cg00708598	0.132767	0.0717893	0.527241	0.179355	3.97116	0.394473
cg27652350	0.197418	0.144802	0.836815	0.150064	4.2388	0.639397
cg10238818	0.137725	0.0671326	0.644324	0.171731	4.67833	0.506599
cg16816226	0.124031	0.0456206	0.525074	0.188253	4.23342	0.401043
cg03005261	0.152086	0.113346	0.575978	0.188145	3.78719	0.423892
cg05093686	0.223767	0.138129	0.621483	0.177635	2.77737	0.397716
cg18236477	0.117161	0.0570845	0.597454	0.156952	5.09942	0.480293
cg26845300	0.0909234	0.0465604	0.660321	0.19374	7.2624	0.569398
cg25239996	0.147999	0.049339	0.550357	0.214691	3.71866	0.402359
cg09593286	0.0724243	0.0396177	0.629073	0.191308	8.68595	0.556649
cg23037133	0.0976627	0.0249909	0.461756	0.157932	4.72807	0.364094
cg21621248	0.0819398	0.0371005	0.417772	0.169598	5.09852	0.335832
cg20916523	0.228202	0.144579	0.722613	0.142529	3.16655	0.494411
cg06973652	0.338856	0.205657	0.767547	0.135318	2.26511	0.428691
cg20849987	0.582139	0.162062	0.851375	0.0676449	1.4625	0.269237
cg21591452	0.291957	0.226842	0.900592	0.0936394	3.08467	0.608635
cg04796162	0.0848351	0.0461068	0.65689	0.235215	7.74314	0.572055
cg00576250	0.0751747	0.0422663	0.588856	0.215915	7.83317	0.513681
cg06981182	0.128563	0.0830049	0.668136	0.256718	5.19697	0.539573
cg21553524	0.0678637	0.0398126	0.406683	0.234645	5.99265	0.33882
cg07214572	0.0999229	0.042655	0.464992	0.202809	4.65351	0.365069
cg06911113	0.11605	0.136988	0.669626	0.223389	5.77014	0.553575
cg14784348	0.410797	0.108874	0.717259	0.0672361	1.74602	0.306461
cg09915099	0.0600814	0.0305637	0.513233	0.178932	8.5423	0.453152
cg00630164	0.163827	0.104143	0.834426	0.125092	5.09335	0.670599
cg18006568	0.125715	0.0908999	0.819671	0.126581	6.52008	0.693956
cg16541031	0.0689174	0.0265619	0.452694	0.212662	6.56865	0.383777
cg18507125	0.131561	0.116883	0.512209	0.176129	3.89331	0.380648
cg15239579	0.107742	0.0425675	0.469738	0.189705	4.35985	0.361996
cg02867079	0.096146	0.0547943	0.683335	0.184675	7.10726	0.587189
cg21087137	0.101385	0.0721227	0.77147	0.168229	7.60928	0.670084
cg06207804	0.119804	0.0618283	0.708652	0.166684	5.91507	0.588847
cg27550918	0.431025	0.140103	0.814134	0.0632227	1.88883	0.383109
cg18049750	0.109772	0.0809272	0.490092	0.169507	4.46464	0.38032
cg13401339	0.0752903	0.0343518	0.627657	0.243322	8.33648	0.552367
cg07374632	0.0767879	0.118555	0.513666	0.195484	6.68942	0.436879
cg07284558	0.117317	0.0564547	0.524501	0.193726	4.4708	0.407184
cg26781150	0.0327614	0.0292295	0.699024	0.272582	21.3368	0.666263
cg15143643	0.447564	0.200296	0.839203	0.0708136	1.87505	0.391639
cg17925542	0.0404808	0.0172609	0.456002	0.220566	11.2646	0.415521
cg23189044	0.102795	0.0699287	0.706261	0.178716	6.87056	0.603466
cg11896271	0.108672	0.0433761	0.582818	0.176507	5.3631	0.474146
cg02620769	0.0804155	0.0689707	0.552296	0.264051	6.86803	0.47188
cg07636178	0.0820761	0.0352264	0.717733	0.221486	8.74473	0.635657
cg21172540	0.0635432	0.0309269	0.629596	0.2477	9.90816	0.566053
cg12294121	0.140301	0.0804197	0.551099	0.236124	3.92799	0.410799
cg00419564	0.100693	0.0444652	0.481318	0.226801	4.78007	0.380625
cg06691299	0.0846226	0.066549	0.368129	0.26341	4.35024	0.283506
cg21210789	0.128133	0.0526112	0.510532	0.151113	3.9844	0.3824
cg00848728	0.0438845	0.0236011	0.437631	0.208506	9.97235	0.393747
cg19777470	0.164882	0.0809564	0.75016	0.159558	4.54968	0.585278
cg00347904	0.145231	0.0516872	0.696385	0.145445	4.79502	0.551154
cg00079563	0.0793817	0.0472861	0.546561	0.183949	6.88522	0.467179
cg02205962	0.145548	0.101895	0.610084	0.190505	4.19162	0.464535
cg11653864	0.136484	0.139992	0.511254	0.177128	3.74587	0.374769
cg25982743	0.226002	0.110753	0.734802	0.19979	3.25131	0.5088
cg21303386	0.0688791	0.0394413	0.68842	0.0770951	9.99461	0.619541
cg22791453	0.0661188	0.0441107	0.61061	0.203966	9.23505	0.544491
cg04457979	0.195579	0.139714	0.854713	0.0946474	4.37017	0.659134
cg22367989	0.0882323	0.0367461	0.571257	0.218821	6.47447	0.483025
cg18414950	0.146982	0.1287	0.603011	0.183584	4.10263	0.45603
cg15905634	0.270905	0.173714	0.760975	0.0939536	2.80901	0.49007
cg01354473	0.165727	0.0651702	0.7704	0.0921117	4.64861	0.604673
cg11354906	0.113504	0.0775439	0.591172	0.29506	5.20838	0.477668
cg07294541	0.0917017	0.118594	0.613893	0.236126	6.69446	0.522192
cg08949296	0.15371	0.0665695	0.735589	0.151653	4.78556	0.581879
cg03294619	0.0944566	0.112973	0.651757	0.258441	6.90007	0.5573
cg09928375	0.17773	0.142479	0.631746	0.188085	3.55453	0.454016
cg01580681	0.143344	0.0814299	0.706902	0.167395	4.93149	0.563557
cg26162582	0.157941	0.0735101	0.640118	0.203215	4.05289	0.482177
cg00908551	0.0855824	0.0304979	0.440095	0.120298	5.14235	0.354512
cg03214697	0.178118	0.157541	0.734682	0.197298	4.12469	0.556564
cg19355190	0.0845616	0.0434321	0.538359	0.156691	6.36647	0.453798
cg19568591	0.135167	0.0649855	0.590458	0.229414	4.36836	0.455291
cg07748540	0.0749914	0.039129	0.599403	0.203374	7.99295	0.524412
cg18182399	0.185134	0.163449	0.863349	0.128536	4.66336	0.678215
cg03167275	0.0746252	0.0321652	0.429609	0.139915	5.75688	0.354983
cg20723355	0.16317	0.097834	0.79876	0.135252	4.89526	0.63559
cg04924696	0.0681828	0.0439841	0.427028	0.166492	6.26299	0.358845
cg27301343	0.121054	0.0478568	0.592301	0.200731	4.89289	0.471247
cg13836770	0.136513	0.0503982	0.483503	0.136353	3.54181	0.34699
cg09998229	0.11205	0.046486	0.444176	0.236546	3.9641	0.332126
cg21604042	0.165485	0.115571	0.83186	0.150958	5.02681	0.666375
cg19292008	0.10932	0.0643225	0.555523	0.288992	5.08164	0.446204
cg13488201	0.171615	0.0891818	0.764681	0.135607	4.4558	0.593066
cg19589427	0.342292	0.186099	0.724802	0.0745015	2.1175	0.38251
cg19282714	0.0869264	0.0757149	0.602117	0.230614	6.92674	0.51519
cg19332710	0.0580647	0.0294046	0.40513	0.284031	6.97721	0.347065
cg08496601	0.0828583	0.15751	0.594797	0.20465	7.17849	0.511939
cg09952204	0.0456041	0.0321195	0.55625	0.228417	12.1974	0.510645
cg16469386	0.0351675	0.0257682	0.578938	0.247894	16.4623	0.54377
cg19206010	0.144943	0.128142	0.492759	0.169143	3.39968	0.347816
cg19063972	0.0285837	0.0194259	0.464984	0.281403	16.2675	0.4364
cg06700462	0.0822908	0.101701	0.592438	0.237714	7.19932	0.510147
cg22619018	0.153915	0.0753766	0.632579	0.180389	4.10992	0.478663
cg09829319	0.172624	0.137433	0.713854	0.223595	4.13532	0.541231
cg12391048	0.511794	0.281158	0.905123	0.0634606	1.76853	0.393329
cg08089301	0.0534481	0.0287478	0.491183	0.181213	9.1899	0.437735
cg06353948	0.465977	0.136931	0.853992	0.0720472	1.83269	0.388015
cg17992056	0.126856	0.0609778	0.647516	0.158519	5.10433	0.52066
cg04600618	0.132449	0.0863295	0.726893	0.191929	5.48812	0.594444
cg18320188	0.0933398	0.0413729	0.539383	0.192085	5.7787	0.446043
cg14319409	0.18383	0.0506428	0.561797	0.14629	3.05607	0.377967
cg17773950	0.0960005	0.0765922	0.502599	0.203712	5.23537	0.406598
cg00513220	0.114917	0.0663999	0.566951	0.238392	4.93358	0.452034
cg04377282	0.255069	0.11938	0.696513	0.138949	2.73069	0.441445
cg12781568	0.372926	0.136573	0.682603	0.0921131	1.8304	0.309678
cg13398291	0.163235	0.0749285	0.735433	0.161977	4.50536	0.572198
cg23092823	0.14129	0.10015	0.695009	0.184269	4.91903	0.553719
cg03388193	0.21847	0.0796913	0.587351	0.186072	2.68848	0.368881
cg06543018	0.0892687	0.0503504	0.627391	0.190514	7.02813	0.538123
cg26809210	0.0662345	0.0207437	0.468763	0.183205	7.07732	0.402528
cg05216141	0.0563923	0.0628779	0.655482	0.264605	11.6236	0.599089
cg13599477	0.167273	0.0859953	0.642245	0.202903	3.83951	0.474972
cg14217157	0.137104	0.0496941	0.507984	0.140872	3.70509	0.370879
cg12204574	0.0759671	0.0617819	0.439464	0.18307	5.78492	0.363496
cg05960024	0.464303	0.174959	0.790588	0.0811486	1.70274	0.326285
cg12653105	0.113789	0.136198	0.554872	0.200117	4.87634	0.441083
cg25250998	0.0910811	0.0532589	0.672045	0.172053	7.37853	0.580964
cg18722841	0.107854	0.115854	0.644909	0.194589	5.97945	0.537054
cg22418909	0.063889	0.0323506	0.422429	0.246917	6.61192	0.35854
cg21489873	0.461717	0.135031	0.829382	0.0502242	1.7963	0.367665
cg26401870	0.191575	0.109515	0.896103	0.0818989	4.67756	0.704528
cg05590257	0.150733	0.0797012	0.702051	0.141163	4.65758	0.551318
cg12331389	0.116225	0.0817001	0.619836	0.264234	5.33306	0.503611
cg09186006	0.0930573	0.052867	0.738903	0.166909	7.9403	0.645846
cg25226891	0.0646935	0.0503881	0.480597	0.199031	7.42882	0.415903
cg06489418	0.222882	0.150686	0.725192	0.169883	3.2537	0.50231
cg11102782	0.153754	0.108305	0.833433	0.122391	5.42056	0.679679
cg11521965	0.0927939	0.0388868	0.634558	0.211257	6.83836	0.541764
cg14304761	0.0973854	0.0524427	0.587101	0.207494	6.02863	0.489716
cg03923277	0.1768	0.198638	0.531534	0.149681	3.00641	0.354733
cg08695223	0.0986129	0.119911	0.665564	0.204005	6.74926	0.566951
cg10947146	0.0931011	0.0600359	0.759036	0.155367	8.15282	0.665935
cg22539738	0.457621	0.175463	0.792913	0.122418	1.73268	0.335292
cg14310034	0.141489	0.0646309	0.708612	0.175709	5.00824	0.567122
cg04797323	0.0870842	0.0522858	0.703996	0.232728	8.08408	0.616912
cg15777781	0.363818	0.250342	0.852136	0.120356	2.34221	0.488319
cg01424107	0.0944885	0.0371851	0.543733	0.174359	5.75449	0.449245
cg22130834	0.0430246	0.025423	0.428526	0.248361	9.96003	0.385501
cg03568064	0.147048	0.0834071	0.643728	0.204695	4.37767	0.49668
cg06366981	0.0791966	0.0320524	0.458139	0.210198	5.78484	0.378943
cg02314308	0.136929	0.0708194	0.499382	0.190952	3.647	0.362452
cg07671976	0.118008	0.0598003	0.770109	0.150017	6.52588	0.6521
cg01899253	0.288668	0.101295	0.75696	0.117442	2.62225	0.468292
cg17534899	0.0333531	0.0145207	0.407756	0.236891	12.2254	0.374403
cg19703610	0.0907314	0.0424485	0.460674	0.215069	5.07735	0.369943
cg10895543	0.184529	0.107048	0.787012	0.119719	4.26498	0.602484
cg19455368	0.0878792	0.045848	0.604643	0.191151	6.88038	0.516764
cg06873352	0.135226	0.0431774	0.444354	0.159876	3.28602	0.309128
cg12265829	0.0894624	0.0787165	0.864164	0.1181	9.65953	0.774702
cg18587271	0.200073	0.0677854	0.616979	0.166042	3.08377	0.416906
cg25908985	0.152484	0.0770148	0.727828	0.155311	4.77315	0.575344
cg26246138	0.0610476	0.119227	0.470699	0.186751	7.71036	0.409651
cg09350274	0.128071	0.0591338	0.604844	0.183669	4.72274	0.476773
cg06722633	0.101548	0.0436503	0.569423	0.185133	5.60741	0.467875
cg07846167	0.105617	0.0689549	0.614383	0.169504	5.81711	0.508767
cg13199589	0.0950093	0.039991	0.495339	0.19497	5.21359	0.40033
cg21832150	0.0726435	0.0354949	0.558142	0.227355	7.68331	0.485499
cg04623955	0.101983	0.0457914	0.523206	0.181281	5.13033	0.421223
cg26267038	0.116323	0.113037	0.536447	0.208251	4.6117	0.420124
cg13035743	0.23045	0.123935	0.801062	0.146916	3.47607	0.570612
cg11981599	0.192078	0.14276	0.886438	0.104053	4.61498	0.69436
cg16773899	0.0546141	0.0247253	0.562243	0.315975	10.2948	0.507629
cg21909391	0.434404	0.179818	0.792136	0.0755377	1.8235	0.357732
cg16452396	0.0685437	0.136741	0.459737	0.202141	6.7072	0.391193
cg00510787	0.124433	0.0667237	0.435675	0.165231	3.50127	0.311241
cg18403361	0.201059	0.0951741	0.717393	0.119667	3.56807	0.516334
cg00777121	0.0861402	0.131732	0.749953	0.253597	8.70619	0.663813
cg00779924	0.160281	0.0553299	0.563293	0.146834	3.51442	0.403013
cg01943185	0.0685609	0.0270339	0.438282	0.20717	6.3926	0.369722
cg27223047	0.133317	0.0660188	0.722718	0.177919	5.42104	0.589401
cg23696834	0.0759666	0.0467436	0.705373	0.183928	9.2853	0.629406
cg00655307	0.0910057	0.0445736	0.480233	0.147561	5.27696	0.389228
cg19875656	0.604748	0.187573	0.886368	0.0894289	1.46568	0.28162
cg01610488	0.0723442	0.0397942	0.604513	0.257471	8.35606	0.532169
cg19662708	0.298858	0.113379	0.669366	0.102926	2.23974	0.370507
cg00250430	0.140332	0.0630486	0.606188	0.195787	4.31967	0.465856
cg10150813	0.255194	0.162497	0.787923	0.121021	3.08754	0.532728
cg03777459	0.0961764	0.0425358	0.600668	0.184883	6.24548	0.504492
cg04868764	0.207049	0.107955	0.81359	0.109203	3.92946	0.606542
cg04455999	0.080279	0.0517195	0.46864	0.190787	5.83764	0.388361
cg20645065	0.105456	0.0635705	0.652191	0.181488	6.18446	0.546734
cg00290506	0.0660535	0.0325469	0.460823	0.192684	6.9765	0.394769
cg07360076	0.0874099	0.0546009	0.6254	0.195986	7.15479	0.53799
cg02914379	0.064381	0.0342033	0.451451	0.209195	7.01219	0.38707
cg13665593	0.110058	0.0818598	0.525209	0.262675	4.77209	0.41515
cg25763788	0.153103	0.102291	0.769121	0.102782	5.02356	0.616018
cg08137040	0.183633	0.0685487	0.609438	0.174936	3.31878	0.425805
cg24139739	0.144376	0.0905198	0.598113	0.175911	4.14273	0.453736
cg15001381	0.166369	0.0710165	0.675252	0.162827	4.05877	0.508883
cg24081819	0.0851069	0.0511859	0.607325	0.167955	7.13603	0.522219
cg07160163	0.0505665	0.0264472	0.424561	0.219806	8.39609	0.373995
cg06268694	0.276413	0.152068	0.875946	0.0894466	3.16897	0.599533
cg02126753	0.169462	0.0556664	0.81245	0.125407	4.79429	0.642988
cg16786703	0.145245	0.0859201	0.641552	0.197063	4.41703	0.496307
cg08680085	0.0709107	0.0851815	0.414408	0.202366	5.84408	0.343497
cg19713196	0.168252	0.121061	0.8522	0.118069	5.06501	0.683947
cg18059088	0.09747	0.0418679	0.445126	0.178199	4.5668	0.347656
cg11059483	0.112554	0.0593275	0.721611	0.155387	6.41126	0.609058
cg04420907	0.112092	0.126628	0.683054	0.23221	6.0937	0.570962
cg04391111	0.117983	0.0809883	0.742152	0.167933	6.29032	0.624169
cg13547644	0.156333	0.0903136	0.734878	0.165211	4.70072	0.578545
cg01031400	0.0604579	0.0649271	0.585189	0.256097	9.67927	0.524731
cg18913951	0.346881	0.194021	0.836975	0.0859807	2.41286	0.490094
cg04084157	0.0549607	0.0223313	0.410281	0.133616	7.465	0.35532
cg24478145	0.194634	0.0772532	0.53329	0.142423	2.73996	0.338656
cg00275232	0.125789	0.053531	0.742763	0.181753	5.90483	0.616974
cg10088985	0.112041	0.0572282	0.640113	0.189574	5.71319	0.528072
cg04961553	0.0611057	0.0323597	0.515892	0.178223	8.44262	0.454786
cg26221631	0.0409156	0.0204699	0.433511	0.214511	10.5952	0.392595
cg24580056	0.454883	0.25673	0.846442	0.0647611	1.86079	0.391559
cg17285325	0.0761652	0.0370914	0.692189	0.148662	9.088	0.616024
cg02599464	0.13099	0.116392	0.609556	0.188164	4.65345	0.478566
cg20775840	0.0773872	0.0437015	0.687352	0.195881	8.88199	0.609964
cg05751159	0.057981	0.0309805	0.761987	0.19311	13.142	0.704006
cg23293787	0.561921	0.233715	0.938169	0.0498138	1.66957	0.376248
cg12188560	0.148556	0.0729655	0.673826	0.147743	4.53585	0.52527
cg20857947	0.153029	0.056575	0.443644	0.155688	2.89909	0.290615
cg03214212	0.0752535	0.0284319	0.458642	0.146114	6.09462	0.383388
cg20855344	0.26454	0.122633	0.798146	0.111493	3.01711	0.533606
cg13337865	0.0695084	0.0309774	0.415151	0.192924	5.97267	0.345643
cg09137696	0.115407	0.0795512	0.725113	0.18311	6.2831	0.609706
cg12144803	0.481071	0.185201	0.855968	0.0514388	1.7793	0.374897
cg11854877	0.124925	0.187917	0.68688	0.186024	5.49833	0.561955
cg05090725	0.0887062	0.0354153	0.476081	0.237612	5.36694	0.387375
cg18808261	0.29134	0.0842845	0.701582	0.0729563	2.40812	0.410243
cg27063525	0.0877226	0.0571175	0.421294	0.160708	4.80257	0.333571
cg16495265	0.123772	0.0652838	0.677263	0.195507	5.47184	0.55349
cg15652212	0.440781	0.221722	0.912706	0.0654269	2.07066	0.471925
cg05745851	0.0771475	0.0370532	0.475966	0.156923	6.16956	0.398819
cg06462291	0.165331	0.0861497	0.574559	0.197102	3.4752	0.409227
cg05554936	0.054411	0.0329067	0.460074	0.335632	8.45553	0.405663
cg10911660	0.107046	0.0490736	0.618407	0.208175	5.777	0.51136
cg01026744	0.279585	0.237813	0.806544	0.124653	2.88479	0.526958
cg13286902	0.14099	0.10441	0.583219	0.166236	4.13658	0.442228
cg19576304	0.0996629	0.0699889	0.66452	0.226981	6.66768	0.564857
cg11778001	0.133892	0.0726383	0.652758	0.180629	4.87525	0.518865
cg03332970	0.0994159	0.0432186	0.578344	0.224445	5.81742	0.478928
cg21342728	0.257156	0.111027	0.792212	0.13416	3.08067	0.535056
cg03096975	0.0610891	0.0365335	0.468654	0.220489	7.67165	0.407565
cg19427610	0.0756081	0.0489394	0.652752	0.199487	8.63337	0.577144
cg24512400	0.0314395	0.0184775	0.465317	0.187951	14.8004	0.433878
cg12029639	0.230891	0.103793	0.603823	0.145826	2.61519	0.372932
cg10983208	0.122617	0.0722667	0.682212	0.14378	5.56377	0.559595
cg20224517	0.129938	0.0431231	0.48116	0.145199	3.70299	0.351222
cg17901463	0.103331	0.0795808	0.379911	0.101564	3.67665	0.27658
cg10457247	0.08864	0.0409682	0.497027	0.229496	5.60726	0.408387
cg24995381	0.265599	0.187412	0.84834	0.0675478	3.19407	0.582741
cg13851211	0.478723	0.149346	0.89476	0.0406071	1.86905	0.416037
cg20098478	0.355937	0.169216	0.775794	0.124026	2.17958	0.419857
cg12572939	0.138239	0.184518	0.698244	0.199641	5.05099	0.560005
cg11657808	0.114671	0.0452428	0.535817	0.192261	4.67266	0.421146
cg07015079	0.129912	0.0541418	0.479574	0.0910294	3.69152	0.349662
cg06825142	0.0695425	0.0439642	0.738882	0.201326	10.6249	0.669339
cg14809191	0.0586597	0.0384527	0.719532	0.189142	12.2662	0.660872
cg24594997	0.0901581	0.0349129	0.442238	0.183731	4.90513	0.352079
cg13813391	0.439215	0.182512	0.877613	0.0518756	1.99814	0.438399
cg12707233	0.112739	0.129882	0.580421	0.202377	5.14836	0.467682
cg16517394	0.199224	0.104079	0.705226	0.1655	3.53986	0.506001
cg24816866	0.394741	0.126264	0.756212	0.0697032	1.91572	0.361471
cg20083730	0.0707658	0.0344693	0.510183	0.170435	7.20946	0.439417
cg00282347	0.117961	0.0796783	0.789427	0.148724	6.6923	0.671467
cg01228636	0.109696	0.0635603	0.722499	0.168783	6.58638	0.612803
cg04008455	0.195814	0.112597	0.774066	0.167508	3.95307	0.578252
cg06958829	0.250977	0.14882	0.858765	0.139466	3.42169	0.607788
cg02613803	0.147735	0.0684369	0.606405	0.196613	4.10467	0.458669
cg24653181	0.0783377	0.0510805	0.664405	0.226106	8.48129	0.586067
cg12181621	0.143235	0.107928	0.549228	0.236274	3.83444	0.405992
cg24412846	0.152134	0.059695	0.598411	0.164506	3.93344	0.446277
cg09630404	0.113595	0.0542211	0.538229	0.201521	4.73815	0.424634
cg07297906	0.0875224	0.113603	0.42956	0.180282	4.90801	0.342038
cg05782975	0.135974	0.101689	0.574588	0.203656	4.22571	0.438614
cg04586563	0.556078	0.259627	0.908266	0.0375307	1.63334	0.352188
cg17001703	0.0733853	0.100196	0.417376	0.165403	5.68746	0.343991
cg19570545	0.0665805	0.0436528	0.687842	0.18676	10.331	0.621261
cg26091679	0.105753	0.053436	0.590892	0.239579	5.58745	0.485139
cg12343777	0.118249	0.0423756	0.524045	0.175086	4.43172	0.405796
cg10303487	0.157653	0.0825829	0.782285	0.10846	4.96207	0.624632
cg26053864	0.157672	0.0738164	0.663776	0.178373	4.20984	0.506103
cg14625604	0.115293	0.153973	0.55617	0.18956	4.82396	0.440877
cg02681442	0.163334	0.0748288	0.689826	0.109562	4.22341	0.526492
cg04265576	0.144503	0.104211	0.792743	0.142687	5.48599	0.64824
cg03157806	0.103525	0.178985	0.529248	0.183184	5.1123	0.425723
cg25181284	0.523923	0.132325	0.914051	0.0302639	1.74463	0.390129
cg02691091	0.489091	0.128832	0.868101	0.0503061	1.77493	0.379011
cg20673481	0.066635	0.0314606	0.497192	0.251995	7.46143	0.430557
cg21365235	0.0980007	0.150244	0.44493	0.190328	4.54007	0.346929
cg04032226	0.148717	0.126999	0.8937	0.0983135	6.00939	0.744983
cg17108819	0.0740242	0.0469047	0.612239	0.163201	8.2708	0.538215
cg02756845	0.200026	0.0572093	0.544495	0.138115	2.72212	0.344469
cg04997967	0.189622	0.124765	0.661466	0.205065	3.48835	0.471844
cg26710722	0.105413	0.0717611	0.799627	0.144484	7.58564	0.694214
cg17869167	0.48788	0.0957459	0.746223	0.0509421	1.52952	0.258343
cg24891133	0.0944499	0.0414802	0.489709	0.231244	5.18485	0.395259
cg12575181	0.540594	0.253598	0.88767	0.0862121	1.64203	0.347076
cg07186138	0.0914015	0.0715426	0.578349	0.239525	6.32756	0.486948
cg07384961	0.138483	0.0858469	0.847407	0.110941	6.1192	0.708924
cg12431196	0.0834855	0.108865	0.409515	0.182318	4.90522	0.326029
cg19176447	0.204776	0.0924252	0.608309	0.169264	2.9706	0.403533
cg24719601	0.135942	0.0929942	0.573636	0.219603	4.21971	0.437694
cg03943081	0.140211	0.0602764	0.552087	0.130653	3.93753	0.411875
cg05500015	0.0739536	0.0296157	0.455227	0.227729	6.15558	0.381274
cg23290344	0.0901409	0.0651515	0.700031	0.197217	7.76596	0.60989
cg04743872	0.128926	0.0489096	0.508921	0.172209	3.94739	0.379995
cg04697562	0.549682	0.11906	0.892067	0.0310905	1.62288	0.342385
cg11656547	0.152437	0.0700609	0.694035	0.156393	4.55294	0.541598
cg24250393	0.142373	0.0726845	0.606591	0.186976	4.26058	0.464218
cg04622802	0.152548	0.0811318	0.783368	0.137376	5.13523	0.63082
cg03616357	0.0814821	0.0366813	0.420873	0.242542	5.16522	0.339391
cg10167296	0.0736275	0.0458097	0.545904	0.21378	7.4144	0.472276
cg18618334	0.157002	0.113151	0.640052	0.184429	4.07672	0.48305
cg01535453	0.0678486	0.0315351	0.463022	0.243444	6.82435	0.395174
cg01473816	0.486053	0.110887	0.755146	0.0586971	1.55363	0.269094
cg05600174	0.163579	0.064206	0.618373	0.123063	3.78026	0.454794
cg24199834	0.132308	0.0647566	0.602151	0.188253	4.55115	0.469844
cg19728382	0.336881	0.177001	0.845248	0.0697884	2.50904	0.508368
cg12768605	0.139125	0.0843581	0.71972	0.154727	5.17321	0.580595
cg16790239	0.173405	0.0685983	0.680208	0.152545	3.92266	0.506803
cg03750606	0.115902	0.0326313	0.46853	0.187499	4.04247	0.352628
cg07644368	0.201109	0.0793286	0.670307	0.125976	3.33305	0.469198
cg03755123	0.125486	0.0696071	0.591783	0.21573	4.71594	0.466297
cg19996355	0.137619	0.0530123	0.5803	0.17639	4.21672	0.442681
cg02906238	0.101752	0.0500643	0.523809	0.192458	5.14792	0.422057
cg17959722	0.0813769	0.0486062	0.541683	0.200136	6.65647	0.460306
cg06621126	0.0789748	0.0475904	0.592419	0.192616	7.50136	0.513444
cg20334738	0.38042	0.188477	0.836744	0.0742024	2.19953	0.456324
cg17272843	0.0691677	0.0359129	0.519619	0.219738	7.51245	0.450451
cg02131967	0.0375224	0.0216578	0.646532	0.205078	17.2306	0.60901
cg25358289	0.183655	0.114716	0.822727	0.178944	4.47975	0.639072
cg16204289	0.407862	0.149663	0.83877	0.0605251	2.05651	0.430909
cg18780401	0.0699605	0.113327	0.544227	0.192919	7.77906	0.474267
cg22675150	0.543803	0.111873	0.873153	0.0426345	1.60564	0.32935
cg15977272	0.113516	0.0748642	0.615262	0.192857	5.42004	0.501746
cg14520892	0.120419	0.134354	0.605132	0.183429	5.02522	0.484713
cg24975222	0.071531	0.0542629	0.632071	0.230845	8.83632	0.56054
cg23922708	0.0451508	0.0233072	0.43745	0.245677	9.68863	0.392299
cg09721427	0.210366	0.102151	0.740344	0.167672	3.51932	0.529978
cg15900980	0.120589	0.0519475	0.783137	0.123006	6.49428	0.662548
cg05749161	0.0356524	0.0242353	0.596302	0.12134	16.7254	0.560649
cg01035422	0.510781	0.101871	0.816601	0.0469641	1.59873	0.305819
cg24482053	0.0604805	0.0231728	0.465943	0.219191	7.70402	0.405463
cg15915418	0.130714	0.131357	0.507155	0.153902	3.87989	0.376442
cg26205432	0.311171	0.0741213	0.578277	0.0651317	1.85839	0.267106
cg05360220	0.0991947	0.0444636	0.442521	0.274508	4.46113	0.343326
cg15443822	0.0964145	0.0378122	0.425203	0.145916	4.41015	0.328788
cg11320084	0.182205	0.0953471	0.717952	0.168903	3.94036	0.535747
cg07903918	0.135334	0.065988	0.613331	0.165067	4.53197	0.477997
cg02690554	0.137034	0.047261	0.548835	0.131247	4.0051	0.411801
cg23713520	0.172346	0.0910435	0.736382	0.155819	4.2727	0.564037
cg20786074	0.17981	0.116544	0.678741	0.147699	3.77477	0.498931
cg13562542	0.0525417	0.0347453	0.436256	0.276404	8.30304	0.383714
cg11319389	0.0812652	0.0291671	0.500251	0.201464	6.15578	0.418986

## Sheet: Table S8
CpG-ID	short_name	Gene_Symbol	Gene_Name	nu_ID	ENSG_ID	Entrez_ID	Accession	FC_gene_expression	1/FC_methylation	p_value_Wilcoxon	Correlation_all	Correlation_all_p	Correlation_hypo_methyl	Correlation_hypo_p	Correlation_hyper_methyl	Correlation_hyper_methyl_p
cg22298088	1-01 1	BLCAP	bladder cancer associated protein	6LvpAYh.delXl56I0k	ENSG00000166619	10904	NM_006698	1.37	9.3115	0.00468494	-0.179487	0.0785412	-0.0989011	0.904503	0	1
cg22298088	1-01 2	NNAT	neuronatin	06so9n.YDXUqESVPmI	ENSG00000053438	4826	NM_005386	3.91	9.3115	6.15294e-05	-0.284715	0.00221762	-0.714286	0.0185051	-0.0357143	1
cg22298088	1-01 3	NNAT	neuronatin	NV_VdHjfn.V63Tkvus	ENSG00000053438	4826	NM_181689	24.74	9.3115	8.72398e-06	-0.303363	0.00122652	-0.582418	0.105593	-0.030754	1
cg16907566	1-02 1	COL14A1	collagen, type XIV, alpha 1	Wcf_qpKnT9JJcDddfo	ENSG00000187955	7373	NM_021110	1.66	13.848	0.0415925	-0.257409	0.00668205	-0.175921	0.38889	-0.0994152	0.956733
cg18508525	1-03 1	CD36	CD36 molecule (thrombospondin receptor)	WRTTVLJ5XPQeQS3UoU	ENSG00000135218	948	NM_001001548	17.21	17.4366	0.000209354	-0.238761	0.0124524	0.2	0.813339	-0.0556309	0.915528
cg18508525	1-03 2	CD36	CD36 molecule (thrombospondin receptor)	6uXPf6fDiHqFPrjiCk	ENSG00000135218	948	NM_000072	13.46	17.4366	0.000173414	-0.295087	0.00147408	-0.2	0.813339	-0.118525	0.660257
cg18508525	1-03 3	CD36	CD36 molecule (thrombospondin receptor)	6h3olLfitcTdYCQnfc	ENSG00000135218	948	NM_001001547	17.35	17.4366	0.000173414	-0.186813	0.064008	-0.2	0.813339	0.0284939	1
cg25181284	1-11 1	GPD1	glycerol-3-phosphate dehydrogenase 1 (soluble)	ZOcAV7x3UOBSopqdd0	ENSG00000167588	2819	NM_005276	3.64	9.87614	0.000250913	-0.245421	0.0101063	-0.381818	0.483884	-0.0547264	0.915528
cg12862537	1-13 1	BLCAP	bladder cancer associated protein	6LvpAYh.delXl56I0k	ENSG00000166619	10904	NM_006698	1.38	16.6059	0.0107868	-0.116217	0.298455	0.0606061	0.974125	0.0480186	0.951241
cg12862537	1-13 2	NNAT	neuronatin	06so9n.YDXUqESVPmI	ENSG00000053438	4826	NM_005386	4.94	16.6059	6.88687e-06	-0.293373	0.00153674	-0.212121	0.77764	-0.0480186	0.951241
cg12862537	1-13 3	NNAT	neuronatin	NV_VdHjfn.V63Tkvus	ENSG00000053438	4826	NM_181689	41.37	16.6059	5.62199e-06	-0.269397	0.00402566	-0.0909091	0.937501	-0.011655	1
cg04396791	1-14 2	SHANK2	SH3 and multiple ankyrin repeat domains 2	0oa9ic4DvihFxG496I	ENSG00000162105	22941	NM_012309	0.37	52.7262	4.05066e-05	0.254745	0.00726441	0.0433566	0.875957	-0.333333	0.660257
cg17917518	1-17 1	P2RX4	purinergic receptor P2X, ligand-gated ion channel, 4	ckt736erQd5.1ZBeq8	ENSG00000135124	5025	NM_002560	0.7	23.5591	0.00657146	0.273484	0.00354259	0.114286	0.825287	0.129073	0.660257
cg10362475	1-18 2	SHANK2	SH3 and multiple ankyrin repeat domains 2	0oa9ic4DvihFxG496I	ENSG00000162105	22941	NM_012309	0.48	18.0871	2.08742e-05	0.251415	0.00799421	-0.0757062	0.779814	0.320261	0.548095
cg23196831	1-19 1	COL14A1	collagen, type XIV, alpha 1	Wcf_qpKnT9JJcDddfo	ENSG00000187955	7373	NM_021110	2.17	39.4847	0.0087023	-0.114219	0.308325	0.0586538	0.825287	0.205128	0.832035
cg01473816	1-20 1	ELF5	E74-like factor 5 (ets domain transcription factor)	05Vyh979FIkoNC64pE	ENSG00000135374	2001	NM_198381	2.28	4.24314	0.00685917	-0.254079	0.00734696	-0.582418	0.105593	-0.100198	0.767566
cg01035422	1-24 1	PLIN	perilipin	uVidV71X0_AFFGuU3c	ENSG00000166819	5346	NM_002666	4.9	5.01207	0.000333528	-0.308691	0.000974821	-0.542857	0.121697	-0.107015	0.757869
cg21359747	1-26 1	ALDH1A3	aldehyde dehydrogenase 1 family, member A3	KoXa301C6Xiz9HpK_4	ENSG00000184254	220	NM_000693	5.86	28.8082	5.61786e-05	-0.384346	2.23138e-05	-0.136008	0.519244	-0.485714	0.0907164
cg21359747	1-26 2	ALDH1A3	aldehyde dehydrogenase 1 family, member A3	ryl6g9Y1yeSNk1RDmI	ENSG00000184254	220	NM_000693	5.71	28.8082	4.05066e-05	-0.376623	3.39989e-05	-0.112782	0.675507	-0.47619	0.10002
cg08278554	1-27 1	C15orf48	chromosome 15 open reading frame 48	Bgi_QDtQKuFA4Yldl0	ENSG00000166920	84419	NM_032413	1.68	10.051	0.00215804	-0.269397	0.00402566	-0.0787943	0.766836	-0.516667	0.161948
cg08278554	1-27 2	C15orf48	chromosome 15 open reading frame 48	rma6Gv6ZUUpjQx.o.8	ENSG00000166920	84419	NM_032413	1.19	10.051	0.0331371	-0.238095	0.0126127	-0.14331	0.473073	0	1
cg08278554	1-27 3	C15orf48	chromosome 15 open reading frame 48	WzMwrqillpW9r1qbxQ	ENSG00000166920	84419	NM_197955	1.08	10.051	0.0334637	-0.118881	0.282269	0.0512956	0.850211	-0.1	0.992432
cg14546153	1-31 1	APCDD1L	adenomatosis polyposis coli down-regulated 1-like	ZKglf9dXiHu6r0tJec	ENSG00000198768	164284	NM_153360	5.23	22.2424	0.000250828	-0.332001	0.000361816	-0.160577	0.450335	-0.307692	0.667863
cg23418591	1-34 1	APCDD1L	adenomatosis polyposis coli down-regulated 1-like	ZKglf9dXiHu6r0tJec	ENSG00000198768	164284	NM_153360	5.91	36.6121	3.1696e-05	-0.333999	0.000340741	-0.127976	0.519244	0.032967	1
cg24690731	1-35 1	SOX7	SRY (sex determining region Y)-box 7	c9dFJStdKQLXSUufyI	ENSG00000171056	83595	NM_031439	0.61	12.0759	0.00588724	0.295371	0.00147408	0.15847	0.462949	0.294118	0.568169
cg08687163	1-39 1	MST1R	macrophage stimulating 1 receptor (c-met-related tyrosine kinase)	93SJddpUfh8vfqehec	ENSG00000164078	4486	NM_002447	1.6	18.9815	6.88687e-06	-0.394605	1.21963e-05	-0.542857	0.0348543	-0.085213	0.827659
cg15652212	1-44 1	TMEM139	transmembrane protein 139	37K.a2egnnAUyeGVXU	ENSG00000178826	135932	NM_153345	1.09	20.7943	0.0417021	-0.252081	0.00790086	-0.238095	0.690187	-0.16129	0.548095
cg06818777	1-46 1	FLJ20920	acyl-CoA synthetase family member 2	rde0g1Ben85FyO1UkU	ENSG00000167107	80221	NM_025149	0.77	24.7908	0.00528321	0.133533	0.218409	-0.0461538	0.871168	-0.153846	0.915528
cg08397758	2-01 1	C10orf33	pyridine nucleotide-disulphide oxidoreductase domain 2	xIk7hXgUneFSggh1FU	ENSG00000119943	84795	NM_032709	1.6	17.4036	0.00287118	-0.264069	0.00509001	-0.126187	0.513661	-0.2	0.882628
cg10150813	2-02 1	SEL1L3	KIAA0746 protein	lkkLCXcnzL9NXFXTl4	ENSG00000091490	23231	NM_015187	1.54	14.0539	0.0462712	-0.272727	0.00357798	-0.0409357	0.974125	-0.214494	0.290909
cg06022562	2-07 1	ZNF750	zinc finger protein 750	xRERl9QrpCcQRd4HpE	ENSG00000141579	79755	NM_024702	1.15	14.6283	0.00674699	-0.160173	0.126757	-0.0666667	0.974125	-0.0149254	1
cg15777781	2-11 3	CUGBP2	CUG triplet repeat, RNA binding protein 2	oVrnyK8H66XKIqIJSg	ENSG00000048740	10659	NM_001025077	0.8	25.8997	0.00583902	0.231435	0.0162745	-0.0285714	0.992344	0.0844854	0.815287
cg16869108	2-12 2	VHL	von Hippel-Lindau tumor suppressor	B9e50AOIuGnpOunVl4	ENSG00000134086	7428	NM_198156	1.4	18.1962	0.000250913	-0.316683	0.000680626	-0.148387	0.690187	-0.0675301	0.915528
cg22502502	2-16 1	TRIM38	tripartite motif-containing 38	WkEvu3I7SKTp6l1N3k	ENSG00000112343	10475	NM_006355	1.66	7.17055	0.00287301	-0.302697	0.00122652	-0.188406	0.230842	-0.166667	0.988509
cg03386903	2-17 1	KCNAB3	potassium voltage-gated channel, shaker-related subfamily, beta member 3	WVZUUGLVp9iy4xk4EA	ENSG00000170049	9196	NM_004732	1.41	7.38123	0.000254114	-0.325341	0.000473959	-0.0666667	0.974125	-0.177349	0.402251
cg20955688	2-18 1	TMEM71	transmembrane protein 71	l4dCp7I71f1FVRH65s	ENSG00000165071	137835	NM_144649	1.56	11.6126	0.000209354	-0.405927	6.1672e-06	-0.311748	0.0862024	-0.131183	0.815287
cg24697329	2-23 1	ARHGEF4	Rho guanine nucleotide exchange factor (GEF) 4	NGduJuIJTCIiFg97p0	ENSG00000136002	50649	NM_015320	0.68	11.3789	8.83775e-05	0.210123	0.0331775	-0.217707	0.230842	0.253333	0.548095
cg20916523	2-33 2	VHL	von Hippel-Lindau tumor suppressor	B9e50AOIuGnpOunVl4	ENSG00000134086	7428	NM_198156	1.43	14.3491	0.000173414	-0.298035	0.00135243	-0.172414	0.619776	0.00531915	1
cg23352695	2-37 1	EVI2A	ecotropic viral integration site 2A	NfX56O6SDURSfNBQRI	ENSG00000126860	2123	NM_014210	1.18	8.4353	0.000976998	-0.333999	0.000340741	-0.0113636	1	-0.244444	0.29687
cg23352695	2-37 2	EVI2A	ecotropic viral integration site 2A	uhfkPyDQkriEqILOXk	ENSG00000126860	2123	NM_014210	1.81	8.4353	5.62199e-06	-0.472939	6.89271e-08	0.0378788	0.938799	-0.385043	0.0303776
cg09874127	2-43 1	UBA7	ubiquitin-like modifier activating enzyme 7	Z0OiVaNUJXk_wlRLKQ	ENSG00000182179	7318	NM_003335	4.48	6.78782	0.00080194	-0.370087	4.69502e-05	-0.263796	0.0639087	-0.866667	0.290909
cg24516901	2-46 1	FAM124B	family with sequence similarity 124B	ZPoevjetHokofq996U	ENSG00000124019	79843	NM_024785	1.44	13.7873	0.0150528	-0.328005	0.000432458	-0.25641	0.133435	-0.218462	0.603816
cg08368934	3-06 3	GPR97	G protein-coupled receptor 97	NdNF9d.pOuteleut6A	ENSG00000182885	222487	NM_170776	1.06	7.1999	0.0391672	-0.176157	0.0862749	-0.00534759	1	0	1
cg10895543	3-07 2	CDKN2A	cyclin-dependent kinase inhibitor 2A (melanoma, p16, inhibits CDK4)	9bnjnHiiUm3Kkkln1w	ENSG00000147889	1029	NM_058195	0.29	17.8912	4.41894e-11	0.582418	1.72236e-11	0.319239	0.0865327	0.251337	0.420679
cg10895543	3-07 3	CDKN2A	cyclin-dependent kinase inhibitor 2A (melanoma, p16, inhibits CDK4)	iQeVWUQVFWf2y.0.IA	ENSG00000147889	1029	NM_000077	0.21	17.8912	4.80014e-08	0.497835	2.14497e-08	0.285412	0.121697	0.11943	0.815287
cg27652350	3-13 1	ALDH1A3	aldehyde dehydrogenase 1 family, member A3	KoXa301C6Xiz9HpK_4	ENSG00000184254	220	NM_000693	6.12	31.3633	1.52676e-05	-0.423647	2.22877e-06	-0.108278	0.690187	-0.487179	0.0303776
cg27652350	3-13 2	ALDH1A3	aldehyde dehydrogenase 1 family, member A3	ryl6g9Y1yeSNk1RDmI	ENSG00000184254	220	NM_000693	6.02	31.3633	8.72398e-06	-0.439893	7.69214e-07	-0.123137	0.652616	-0.504274	0.0303776
cg15201877	3-19 3	PTGER3	prostaglandin E receptor 3 (subtype EP3)	B4kf1O74_HaArqI8Uk	ENSG00000050628	5733	NM_198718	1.11	16.9171	0.00827024	-0.195471	0.0494034	-0.0784314	0.758586	0.333333	0.778555
cg00250430	3-30 1	DMRT2	doublesex and mab-3 related transcription factor 2	NfCKX03lNHbt3S4Cnk	ENSG00000173253	10655	NM_006557	2.65	14.4934	0.00215804	-0.409923	5.22886e-06	-0.329237	0.0185051	-0.047619	1
cg12177743	3-31 1	TTC12	tetratricopeptide repeat domain 12	HkrfvAn5KS4REghpbk	ENSG00000149292	54970	NM_017868	1.26	31.5087	0.0155381	-0.283383	0.00225715	-0.169483	0.38889	-0.409524	0.417713
cg25094569	3-35 1	WT1	Wilms tumor 1	0Frn3oBxSu5egi_t3k	ENSG00000184937	7490	NM_000378	0.75	26.6662	0.000209354	0.369297	4.69502e-05	0.206769	0.230842	0.15	0.886048
cg25094569	3-35 2	WT1	Wilms tumor 1	WQpNqrg37cE9WK0lKc	ENSG00000184937	7490	NM_024426	0.76	26.6662	0.032835	0.288711	0.0018546	0.209942	0.230842	0.2	0.815287
cg20786074	3-38 2	EFEMP1	EGF-containing fibulin-like extracellular matrix protein 1	916TUi4S4HwkDxXXFQ	ENSG00000115380	2202	NM_004105	1.93	11.0307	0.0352692	-0.239134	0.0124524	-0.063321	0.825287	-0.509881	0.0425985
cg20786074	3-38 3	EFEMP1	EGF-containing fibulin-like extracellular matrix protein 1	xd6Z60LRKEWCAU0bEY	ENSG00000115380	2202	NM_004105	1.93	11.0307	0.00246551	-0.284049	0.00223668	-0.0639731	0.825287	-0.359684	0.290909
cg20786074	3-38 4	EFEMP1	EGF-containing fibulin-like extracellular matrix protein 1	EFju.lS3QOU7liB5VI	ENSG00000115380	2202	NM_001039348	3.52	11.0307	0.00419837	-0.302415	0.00122652	-0.104377	0.690187	-0.462451	0.0907164
cg12567315	3-42 1	TSPAN13	tetraspanin 13	ZxfSXU0g6Bi.4sNKCw	ENSG00000106537	27075	NM_014399	1.5	19.8349	0.0155381	-0.225812	0.0194227	-0.129219	0.483884	0.0714286	1
cg16009558	3-58 2	GRIK2	glutamate receptor, ionotropic, kainate 2	ZXguUm2vAEwlEpVLz4	ENSG00000164418	2898	NM_021956	0.91	17.0559	0.0269736	0.186147	0.0648458	-0.0459184	0.903601	0.17734	0.693001
cg16009558	3-58 3	GRIK2	glutamate receptor, ionotropic, kainate 2	cT73pJafrn9L.7pLqI	ENSG00000164418	2898	NM_021956	0.92	17.0559	0.0453668	0.165501	0.112763	-0.0612245	0.845779	0.172414	0.728896
cg03218909	4-01 1	HAPLN2	hyaluronan and proteoglycan link protein 2	0CCfqLbpqrd2UVf1og	ENSG00000132702	60484	NM_021817	0.86	6.4813	0.0125542	0.168831	0.104004	0.0167345	0.974125	0.672727	0.119282
cg10062065	4-02 3	APEG1	SPEG complex locus	uSiSqSqlHsuJuiA.oA	ENSG00000072195	10290	NM_005876	2.39	15.1992	3.13612e-05	-0.199467	0.0445954	-0.244444	0.77764	0.0289728	1
cg12008118	4-03 2	LDB3	LIM domain binding 3	i.UJGCUUt1VCiTSgqE	ENSG00000122367	11155	NM_007078	1.3	7.23726	0.000425744	-0.218781	0.025168	-0.202614	0.690187	0.039548	1
cg06454084	4-04 1	DACT3	dapper, antagonist of beta-catenin, homolog 3 (Xenopus laevis)	oh1UuQKqlI97u.dwXc	ENSG00000197380	147906	NM_145056	2.47	7.36308	0.00155837	-0.174825	0.087633	-0.27619	0.58849	0.0527394	0.938828
cg00476577	4-06 1	ZNF217	zinc finger protein 217	fnXu8QqIHT_I0t76T4	ENSG00000171940	7764	NM_006526	1.59	9.71025	0.00596797	-0.262737	0.00530978	-0.150132	0.462949	0.0666667	1
cg26205432	4-07 4	PLN	phospholamban	0SeFfgTqryqJ4Q9urU	ENSG00000198523	5350	NM_002667	3.43	3.79329	8.83775e-05	-0.238761	0.0124524	-0.381818	0.483884	-0.0257802	1
cg18808261	4-08 1	SATB1	SATB homeobox 1	H3Uki0jigBYSCFaUYE	ENSG00000182568	6304	NM_002971	1.13	6.53048	0.0136274	-0.175491	0.0865185	-0.068323	0.779814	0.428571	0.680057
cg19510698	4-09 1	ALDH1A3	aldehyde dehydrogenase 1 family, member A3	KoXa301C6Xiz9HpK_4	ENSG00000184254	220	NM_000693	6.59	6.88175	2.88118e-06	-0.486261	3.12259e-08	-0.282051	0.18688	-0.190283	0.555508
cg19510698	4-09 2	ALDH1A3	aldehyde dehydrogenase 1 family, member A3	ryl6g9Y1yeSNk1RDmI	ENSG00000184254	220	NM_000693	6.31	6.88175	1.77486e-07	-0.485181	3.12259e-08	-0.255061	0.230842	-0.187584	0.561783
cg14385738	4-13 3	PTPN22	protein tyrosine phosphatase, non-receptor type 22 (lymphoid)	o_6vkMQHnfhDhz1eEs	ENSG00000134242	26191	NM_015967	1.1	13.6956	0.0334637	-0.210123	0.0331775	0.0169133	0.974125	-0.194296	0.568169
cg14385738	4-13 4	PTPN22	protein tyrosine phosphatase, non-receptor type 22 (lymphoid)	EPpKw_.8QINReH1XDk	ENSG00000134242	26191	NM_015967	1.15	13.6956	0.0159862	-0.195471	0.0494034	0.0295983	0.940314	-0.0445633	1
cg04784315	4-14 1	RABGAP1	RAB GTPase activating protein 1	fh4vm7ewO3mSrkTnmI	ENSG00000011454	23637	NM_012197	2.19	7.80966	0.0203703	0.0309793	0.813179	-0.222222	0.825287	0.202985	0.290909
cg04784315	4-14 2	GPR21	G protein-coupled receptor 21	fJl3Sqc7sffuQtIcSU	ENSG00000188394	2844	NM_005294	1.58	7.80966	0.00356422	-0.162171	0.120006	-0.388889	0.612296	-0.00852515	1
cg11391732	4-15 1	HSPB3	heat shock 27kDa protein 3	Ka9e9I4Tqgjjr0lHrE	ENSG00000169271	8988	NM_006308	2.35	9.36043	0.0240076	-0.298701	0.00134756	-0.403509	0.230842	-0.195792	0.377001
cg22736323	4-21 1	PDGFRA	platelet-derived growth factor receptor, alpha polypeptide	Be4l_ThNOKWjgH3S1I	ENSG00000134853	5156	NM_006206	6.25	11.689	4.43578e-05	-0.310408	0.000926623	-0.109116	0.635618	-0.151515	0.938828
cg22736323	4-21 4	PDGFRA	platelet-derived growth factor receptor, alpha polypeptide	rB7jDVRKRPB75H.g7U	ENSG00000134853	5156	NM_006206	4.58	11.689	0.000153023	-0.292139	0.00160239	-0.100723	0.690187	-0.272727	0.767566
cg00201234	5-01 2	FBLN2	fibulin 2	cSIRmFO_qd_h13o4Vs	ENSG00000163520	2199	NM_001998	2.93	31.9325	0.00737037	-0.322011	0.000526733	-0.229837	0.122225	0	1
cg00201234	5-01 3	FBLN2	fibulin 2	0Tvqnfodd6OFbVQL4Q	ENSG00000163520	2199	NM_001998	3.35	31.9325	0.00213975	-0.324675	0.000473959	-0.201865	0.230842	-0.0909091	1
cg20727114	5-04 1	CPT1C	carnitine palmitoyltransferase 1C	0l1Cl0OE1Fh94dfUko	ENSG00000169169	126129	NM_152359	2.08	10.1233	0.0331371	-0.180153	0.0775447	-0.0773406	0.761078	0.236364	0.82979
cg22940152	5-17 1	ZNF512B	zinc finger protein 512B	NletWLpuqGpTR7OzwA	ENSG00000196700	57473	NM_020713	1.35	5.73705	0.042493	-0.238761	0.0124524	-0.136612	0.483884	-0.235294	0.749345
cg15468095	5-18 1	PYCARD	PYD and CARD domain containing	lJ5KaUZFKl5H8yFJFo	ENSG00000103490	29108	NM_145182	1.23	6.75355	0.0453668	-0.105561	0.350108	-0.0156495	0.974125	0.0666667	1
cg01820777	5-33 2	MICALL2	MICAL-like 2	urRQAkAklXVLLJSypY	ENSG00000164877	79778	NM_182924	0.62	5.34274	0.00373481	0.201465	0.0428894	0.0699793	0.779814	0.285714	0.843238
cg22836229	5-36 1	EFCAB1	EF-hand calcium binding domain 1	ZpSvKfq4nn95ffrERI	ENSG00000034239	79645	NM_024593	1.55	16.0874	0.0203951	-0.299367	0.00134756	-0.22334	0.121697	-0.428571	0.764444

## Sheet: Table S9
mult_fc	cg22298088	cg16907566	cg18508525	cg07356189	cg17732044	cg15435730	cg00576250	cg13149996	cg24424381	cg07471052	cg25181284	cg26361780	cg12862537	cg04396791	cg02691091	cg02686662	cg17917518	cg10362475	cg23196831	cg01473816	cg18913951	cg13851211	cg20015855	cg01035422	cg25538571	cg21359747	cg08278554	cg01733599	cg14532519	cg25058957	cg14546153	cg11964474	cg10078415	cg23418591	cg24690731	cg12575181	cg23293787	cg06973652	cg08687163	cg05406101	cg05718253	cg14784348	cg15164103	cg15652212	cg21194776	cg06818777	cg06353948	cg00199549	cg08397758
short_name	1-01	1-02	1-03	1-04	1-05	1-06	1-07	1-08	1-09	1-10	1-11	1-12	1-13	1-14	1-15	1-16	1-17	1-18	1-19	1-20	1-21	1-22	1-23	1-24	1-25	1-26	1-27	1-28	1-29	1-30	1-31	1-32	1-33	1-34	1-35	1-36	1-37	1-38	1-39	1-40	1-41	1-42	1-43	1-44	1-45	1-46	1-47	1-48	2-01
1-2	-1.82232	1.98318	-1.3191	-1.22939	1.30033	1.11631	1.57851	-1.11433	-1.06269	-1.1302	-1.02155	-1.32128	-1.19621	1.11623	-1.25728	-2.1363	-1.80791	1.25388	1.74505	-1.13556	-1.46827	-1.29329	-1.64203	-1.3282	1.34293	-4.97725	-1.36708	-1.15307	-1.19043	-1.74386	-1.31484	-1.39444	-2.19277	-1.38316	-1.21659	-1.13296	-1.7188	-1.35648	-2.25385	-1.64662	-2.00374	1.05948	-2.12417	-1.27777	1.00468	-1.52795	-1.5208	-1.9287	-1.08579
1-3	-1.69362	2.91526	-1.32837	1.00351	-2.59338	1.24388	2.67554	-1.01848	-1.59532	-1.16105	1.37432	-1.50705	-1.21501	1.02116	-1.20545	1.05041	-1.46252	1.85382	1.91458	-1.17848	-1.14364	-1.00616	-1.04292	1.02407	-1.0804	1.79409	1.60582	1.20632	1.00757	-1.22353	-1.06806	-1.20006	1.22637	1.02233	-1.03143	-1.04831	-2.0883	1.11327	-1.2461	-1.03462	2.4455	-1.00994	-1.37445	-1.15549	1.07954	-1.37655	-1.26748	-1.45728	-1.02178
1-4	1.15132	1.39785	1.32214	1.22219	-2.31529	1.1797	2.05065	-1.03775	-1.41772	-1.18241	-1.18209	1.39329	1.25508	1.00998	-1.01541	-1.28439	-1.5379	1.12876	-1.03326	1.23125	-1.07361	1.14451	1.25548	1.0769	-1.04353	1.70083	1.2931	1.08976	1.09462	-2.0315	-1.46355	-1.25931	1.04901	-1.13396	1.15349	-1.0749	-1.55198	-1.19518	-1.05139	-1.48504	1.49212	1.09093	-1.053	1.03573	1.22278	1.02516	-1.06041	-1.53437	-1.06788
1-5	9.47761	-11.319	21.4093	26.6562	-60.5421	-11.3082	-26.5075	5.49639	-22.663	44.9012	11.2855	11.0241	17.4058	-49.2525	9.34527	14.1389	19.646	-20.2206	-32.0028	4.38719	19.1789	12.3651	11.6328	4.76116	-19.4629	-29.0059	-11.3569	14.8825	6.5896	13.6187	-25.3096	17.7017	-8.8808	-32.8345	-12.8681	9.52731	17.3438	11.8905	19.3803	7.46516	13.8858	3.42402	4.0584	21.5756	10.1978	-15.3425	6.38703	8.52877	1.35116
1-6	-1.54004	1.56334	-1.3784	1.35986	-1.23748	-1.36255	-1.08628	1.19054	-1.43704	1.36701	1.34335	1.00663	-1.07598	-1.4722	2.04191	-1.12672	-1.28426	-1.30158	-1.29619	1.00764	1.42063	1.59371	1.1428	-1.11958	-1.08073	-1.75167	-1.58832	1.0427	1.28317	-1.32218	-5.80982	1.06842	1.18035	-7.06325	-4.02488	1.06909	-1.00814	1.10463	1.09723	-1.12134	-1.58744	1.06305	-1.57154	2.40193	2.41158	-2.13593	-1.1249	1.17877	-1.23073
1-7	-1.09659	1.51515	1.33278	-1.16863	1.46507	-1.06375	1.4195	1.08148	-1.33927	1.65372	1.23923	1.56683	1.15679	-2.18507	1.76145	3.30793	7.02811	-1.42129	2.69446	-1.15765	4.96204	1.12862	1.08376	-1.00554	-5.61334	1.94036	-1.15892	3.47229	1.5624	2.9253	1.28777	1.50591	-1.32444	1.41091	1.1305	1.39617	1.77723	2.9632	2.26941	2.32474	-1.52861	-1.44701	-1.7713	1.2763	1.32151	2.22088	1.30311	1.28152	-17.4569
2-3	1.07599	1.46999	-1.00703	1.2337	-3.37226	1.11429	1.69498	1.09411	-1.50121	-1.02729	1.40393	-1.1406	-1.01572	-1.0931	1.04299	2.24398	1.23616	1.47846	1.09715	-1.0378	1.28386	1.28537	1.57445	1.36017	-1.4509	8.92964	2.19528	1.39097	1.19944	1.42526	1.23105	1.16197	2.68915	1.41405	1.17952	1.08074	-1.21498	1.51012	1.80872	1.59153	4.90016	-1.07001	1.54547	1.10582	1.07451	1.10998	1.19986	1.3235	1.06265
2-4	2.09808	-1.41874	1.74404	1.50256	-3.01065	1.05679	1.29911	1.0738	-1.33409	-1.04619	-1.15715	1.84093	1.50134	-1.10521	1.23819	1.66328	1.17557	-1.11085	-1.80309	1.39816	1.36761	1.48018	2.06153	1.43034	-1.40138	8.46548	1.76776	1.25657	1.30307	-1.16495	-1.1131	1.1073	2.30024	1.21976	1.40333	1.05401	1.10749	1.13496	2.14369	1.10881	2.98983	1.02968	2.01725	1.32342	1.21708	1.56639	1.43416	1.257	1.01678
2-5	17.2713	-22.4476	28.2411	32.7709	-78.7248	-12.6234	-41.8422	6.12481	-21.326	50.7476	11.5287	14.5659	20.8211	-54.9771	11.7496	30.205	35.5182	-25.3543	-55.8465	4.98191	28.1598	15.9916	19.1014	6.32378	-26.1373	-5.8277	-8.30745	17.1606	7.84449	23.749	-19.2492	24.6839	-4.05004	-23.7387	-10.5772	10.794	29.8105	16.1292	43.6803	12.2923	27.8235	3.23178	8.62074	27.5687	10.1503	-10.0413	9.71339	16.4495	1.46708
2-6	1.1833	-1.26855	-1.04495	1.6718	-1.60913	-1.52103	-1.71469	1.32666	-1.35227	1.54501	1.3723	1.33004	1.11175	-1.64332	2.56725	1.89603	1.40774	-1.63203	-2.26192	1.14423	2.08587	2.06112	1.87652	1.18634	-1.45134	2.84144	-1.16184	1.20231	1.52753	1.31892	-4.41866	1.48985	2.58823	-5.10659	-3.30833	1.21123	1.70491	1.49841	2.473	1.46845	1.26225	1.00336	1.35165	3.0691	2.40034	-1.39791	1.35194	2.2735	-1.13348
2-7	1.66181	-1.3089	1.75808	1.052	1.12669	-1.18747	-1.11202	1.20513	-1.26026	1.86904	1.26593	2.07022	1.38376	-2.43904	2.21464	7.06673	12.7062	-1.78213	1.54406	-1.01946	7.28563	1.45963	1.77957	1.32089	-7.53832	9.65764	1.17961	4.00379	1.85993	5.1013	1.69321	2.09989	1.65562	1.95151	1.37536	1.5818	3.0547	4.01953	5.11491	3.82797	1.31083	-1.53309	1.19922	1.63081	1.31535	3.39339	1.98177	2.47168	-16.0775
3-4	1.9499	-2.08553	1.75629	1.21792	1.12011	-1.05441	-1.30473	-1.01892	1.12527	-1.0184	-1.62456	2.09976	1.52494	-1.01108	1.18715	-1.34913	-1.05154	-1.64234	-1.97825	1.45101	1.06523	1.15155	1.30936	1.05159	1.03534	-1.05483	-1.24184	-1.10696	1.0864	-1.66036	-1.37029	-1.04937	-1.16907	-1.15928	1.18975	-1.02536	1.34558	-1.33055	1.18519	-1.43535	-1.63894	1.10177	1.30526	1.19677	1.13269	1.41119	1.19527	-1.0529	-1.04512
3-5	16.0514	-32.9977	28.4395	26.563	-23.3448	-14.066	-70.9218	5.59799	-14.2059	52.1324	8.21171	16.6138	21.1483	-50.2948	11.2653	13.4604	28.7326	-37.4853	-61.2718	5.17023	21.9337	12.4413	12.1321	4.64926	-18.0145	-52.0393	-18.2372	12.3371	6.54012	16.6629	-23.6968	21.243	-10.8912	-33.5676	-12.476	9.98758	36.2192	10.6807	24.1498	7.72357	5.67808	3.45804	5.57805	24.9304	9.44644	-11.1456	8.09544	12.4288	1.38058
3-6	1.09973	-1.86476	-1.03766	1.3551	2.0957	-1.69486	-2.90637	1.21255	1.11014	1.58717	-1.02305	1.51704	1.12922	-1.50336	2.46142	-1.18352	1.1388	-2.41289	-2.48166	1.18749	1.62468	1.60352	1.19185	-1.14653	-1.00031	-3.14265	-2.55056	-1.15692	1.27354	-1.08063	-5.43961	1.28217	-1.03899	-7.22096	-3.90225	1.12074	2.07143	-1.00782	1.36726	-1.08382	-3.88209	1.07361	-1.1434	2.7754	2.2339	-1.55165	1.12675	1.7178	-1.2045
3-7	1.54444	-1.92408	1.77043	-1.17272	3.79948	-1.32318	-1.88485	1.10147	1.19119	1.92005	-1.10901	2.36129	1.40551	-2.23131	2.12335	3.14919	10.2787	-2.6348	1.40734	1.01799	5.67477	1.13557	1.13028	-1.02974	-5.19561	1.08153	-1.86102	2.87841	1.55067	3.5792	1.37541	1.80717	-1.62426	1.38009	1.16603	1.46362	3.7114	2.66172	2.82791	2.40522	-3.73821	-1.43277	-1.28874	1.47475	1.22415	3.05717	1.65167	1.86754	-17.0848
4-5	8.23192	-15.8222	16.1929	21.8101	-26.1488	-13.3402	-54.3576	5.70389	-15.9855	53.0918	13.3404	7.91225	13.8683	-49.7438	9.48932	18.1599	30.2135	-22.8243	-30.9727	3.5632	20.5906	10.8039	9.26564	4.42116	-18.6511	-49.3343	-14.6856	13.6567	6.02001	27.6664	-17.2933	22.2919	-9.31605	-28.9555	-14.8433	10.2409	26.9172	14.2112	20.3762	11.0861	9.30605	3.13864	4.27351	20.8314	8.33986	-15.7285	6.77287	13.0863	1.44287
4-6	-1.77308	1.11839	-1.82244	1.11264	1.87098	-1.6074	-2.22757	1.23549	-1.01363	1.61638	1.58795	-1.38412	-1.35043	-1.48689	2.07338	1.13993	1.19749	-1.46917	-1.25447	-1.22192	1.5252	1.39248	-1.09859	-1.20568	-1.03565	-2.97929	-2.05385	-1.04513	1.17226	1.53648	-3.96967	1.34548	1.1252	-6.22882	-4.64268	1.14916	1.53944	1.32023	1.15362	1.32435	-2.36865	-1.02622	-1.49244	2.31908	1.97221	-2.18967	-1.06081	1.80867	-1.1525
4-7	-1.26253	1.08391	1.00805	-1.42829	3.39206	-1.2549	-1.44463	1.12231	1.05858	1.95538	1.46487	1.12455	-1.08497	-2.20687	1.78861	4.24866	10.8085	-1.6043	2.78408	-1.42536	5.32728	-1.01407	-1.15844	-1.08287	-5.3792	1.14083	-1.4986	3.18628	1.42735	5.94276	1.88472	1.8964	-1.38935	1.59992	-1.02034	1.50074	2.75823	3.54156	2.38603	3.45234	-2.28087	-1.57858	-1.68214	1.23228	1.08075	2.16638	1.38183	1.96633	-16.3472
5-6	-14.5959	17.6954	-29.5106	-19.6022	48.9238	8.29925	24.4022	-4.61672	15.7706	-32.8462	-8.40102	-10.9515	-18.7283	33.4549	-4.57674	-15.9307	-25.2306	15.5355	24.6899	-4.35393	-13.5003	-7.7587	-10.1792	-5.33052	18.009	16.559	7.15027	-14.273	-5.13539	-18.0064	4.35635	-16.568	10.4824	4.64864	3.19713	-8.91158	-17.4851	-10.7642	-17.6629	-8.37094	-22.0428	-3.22094	-6.37794	-8.98265	-4.22868	7.18305	-7.18475	-7.23529	-1.66291
5-7	-10.3931	17.1499	-16.0636	-31.1511	88.6983	10.6305	37.6273	-5.08228	16.9219	-27.1516	-9.10691	-7.03592	-15.0467	22.5405	-5.30543	-4.27425	-2.79534	14.227	86.2303	-5.07884	-3.86512	-10.9559	-10.7337	-4.78752	3.46725	56.2818	9.79955	-4.28609	-4.21761	-4.65548	32.5929	-11.7548	6.70532	46.3264	14.5474	-6.82389	-9.75889	-4.01271	-8.53979	-3.21118	-21.2259	-4.95459	-7.18864	-16.9048	-7.71676	34.0739	-4.90137	-6.65518	-23.5869
6-7	1.40438	-1.03181	1.83711	-1.58916	1.81299	1.2809	1.54197	-1.10084	1.073	1.20973	-1.08402	1.55651	1.24467	-1.48422	-1.15922	3.72712	9.02593	-1.09197	3.49254	-1.16649	3.49285	-1.41208	-1.05447	1.11342	-5.19402	3.39886	1.37051	3.33008	1.21761	3.86778	7.48171	1.40947	-1.5633	9.96558	4.55015	1.30594	1.79171	2.68252	2.0683	2.60682	1.03849	-1.53824	-1.12711	-1.88195	-1.82486	4.74365	1.46587	1.08717	-14.1841
multcomp_pvalue	cg22298088	cg16907566	cg18508525	cg07356189	cg17732044	cg15435730	cg00576250	cg13149996	cg24424381	cg07471052	cg25181284	cg26361780	cg12862537	cg04396791	cg02691091	cg02686662	cg17917518	cg10362475	cg23196831	cg01473816	cg18913951	cg13851211	cg20015855	cg01035422	cg25538571	cg21359747	cg08278554	cg01733599	cg14532519	cg25058957	cg14546153	cg11964474	cg10078415	cg23418591	cg24690731	cg12575181	cg23293787	cg06973652	cg08687163	cg05406101	cg05718253	cg14784348	cg15164103	cg15652212	cg21194776	cg06818777	cg06353948	cg00199549	cg08397758
short_name	1-01	1-02	1-03	1-04	1-05	1-06	1-07	1-08	1-09	1-10	1-11	1-12	1-13	1-14	1-15	1-16	1-17	1-18	1-19	1-20	1-21	1-22	1-23	1-24	1-25	1-26	1-27	1-28	1-29	1-30	1-31	1-32	1-33	1-34	1-35	1-36	1-37	1-38	1-39	1-40	1-41	1-42	1-43	1-44	1-45	1-46	1-47	1-48	2-01
1-2	0.00537011	0.0233887	0.229778	0.20067	1	1	0.178353	0.679842	0.550571	0.502876	1	0.0700686	0.410991	0.896036	0.324164	0.00270194	0.469199	0.754799	0.156161	0.980527	0.343846	0.289224	0.0203548	0.382963	0.233231	0.0187109	0.424901	0.829871	0.453228	0.550571	0.583366	0.050963	0.39958	0.785389	0.798616	0.82836	0.13378	0.242246	0.0148438	0.0828084	0.0829548	0.980527	0.0233887	0.815021	1	0.570899	0.557251	0.0623015	1
1-3	0.00242504	0.00120185	0.200825	0.909511	0.137502	0.776587	0.000651405	0.954685	0.0321159	0.397844	0.785069	0.0081791	0.355621	0.479694	0.324164	0.881984	0.524295	0.349916	0.0492731	0.857628	1	0.954685	0.857917	1	0.886811	0.853281	0.0702745	0.829871	0.889397	0.844582	0.909511	0.433864	0.489655	0.330451	0.798616	0.852985	0.00652426	0.940837	0.906469	0.780941	0.139961	1	0.524295	0.815021	0.954986	0.524295	0.907848	0.389233	1
1-4	0.934326	0.450489	0.766602	0.511606	0.166803	0.776587	0.00186155	0.954685	0.123636	0.3435	0.342991	0.303089	0.450489	0.295754	0.320125	0.2228	0.337292	0.909511	0.425612	0.779454	1	0.954685	0.857917	0.905579	0.886811	0.685907	0.296484	0.912537	0.889397	0.343695	0.0944225	0.139793	0.878593	0.785389	1	0.82836	0.0951046	0.394178	1	0.342991	0.602679	0.93265	0.772946	1	0.87743	0.505414	0.907848	0.281347	1
1-5	1.83556e-05	1.83556e-05	1.83556e-05	1.83556e-05	1.83556e-05	1.83556e-05	1.83556e-05	1.83556e-05	2.9769e-05	1.83556e-05	1.83556e-05	3.67112e-05	1.83556e-05	1.83556e-05	2.9769e-05	1.83556e-05	1.83556e-05	1.83556e-05	9.4646e-05	4.89482e-05	1.83556e-05	3.67112e-05	0.000160971	4.89482e-05	1.83556e-05	2.9769e-05	3.67112e-05	1.83556e-05	1.83556e-05	3.67112e-05	1.83556e-05	1.83556e-05	1.83556e-05	1.83556e-05	3.67112e-05	0.000128489	8.56594e-05	1.83556e-05	7.34223e-05	0.00049193	5.9538e-05	7.34223e-05	0.000943425	0.000113663	1.83556e-05	0.00361972	4.89482e-05	0.000275334	0.509894
1-6	0.0082747	0.410991	0.0922055	0.672377	0.549184	0.3032	0.694769	0.696289	0.275636	0.502876	0.275636	0.947915	0.632826	0.286671	0.0455892	0.597669	0.833448	0.717202	0.417065	0.995311	0.328793	0.421615	0.66537	0.905579	0.886811	0.603451	0.424901	0.829871	0.889397	0.844582	0.000144747	0.222967	0.565735	0.0233802	0.0661554	0.895945	0.494265	0.940837	0.906469	0.780941	0.324164	1	0.300058	0.442087	0.216472	0.0155925	0.823776	0.754799	1
1-7	0.219726	0.394422	0.363127	0.709881	0.815021	1	0.0943768	0.921672	0.110713	0.0632471	0.275636	0.14786	0.446926	0.578683	0.0152746	0.0081791	0.0124798	0.909511	9.4646e-05	0.857628	0.0138665	0.85512	0.861146	0.905579	0.00515715	0.685907	0.954685	0.000468723	0.215591	0.0671906	0.0766474	0.783421	0.628987	0.0574973	1	0.314925	0.196828	0.00652426	0.309903	0.0338075	0.335027	0.0702745	0.0996416	0.357364	0.87743	0.00819845	0.907848	0.907848	8.41298e-06
2-3	0.579213	0.319076	0.987885	0.1876	0.0195359	0.776587	0.0238011	0.921672	0.0526063	0.926083	0.785069	0.666119	0.881984	0.759192	0.910467	0.0434437	0.724646	0.717202	0.632813	0.980527	0.343846	0.354529	0.181702	0.786346	0.638535	8.33532e-05	0.0702745	0.829871	0.421581	0.550571	0.455253	0.617844	0.202334	0.457329	0.961048	0.940843	0.364072	0.245575	0.0727901	0.412615	0.0012503	0.93265	0.128758	0.815021	0.87743	0.823756	0.891097	0.744486	1
2-4	0.00429395	0.648646	0.200825	0.0547855	0.0706199	0.776587	0.0892881	0.614543	0.395063	0.743026	0.437246	0.0319582	0.0479373	0.783201	0.829892	0.0374771	0.534327	0.592274	0.0321099	0.174886	0.343846	0.50822	0.0203548	0.25002	0.131164	0.000128659	0.115782	0.829871	0.31754	0.844582	0.455253	0.783421	0.224394	0.78871	0.798616	0.876345	0.711336	0.876345	0.00852055	0.780941	0.0149146	1	0.0105788	0.815021	0.954986	0.78871	0.632423	0.59371	1
2-5	7.57756e-05	7.57756e-05	7.57756e-05	7.57756e-05	7.57756e-05	7.57756e-05	7.57756e-05	9.09307e-05	7.57756e-05	9.09307e-05	9.09307e-05	9.65828e-05	9.09307e-05	9.09307e-05	9.09307e-05	9.09307e-05	9.09307e-05	9.09307e-05	8.83386e-05	9.09307e-05	9.09307e-05	9.09307e-05	0.000160971	9.09307e-05	0.000119076	0.00490016	0.000303102	0.000119076	0.000113663	9.09307e-05	0.000144747	0.000113663	0.0977505	9.52608e-05	0.00172768	0.000454654	0.000113663	0.000119076	0.000113663	0.000119076	0.000113663	0.00507697	0.000158768	0.000113663	0.000151551	0.0214387	0.000113663	0.000151551	0.509894
2-6	0.477451	0.766962	0.987885	0.13206	0.285376	0.0584584	0.158889	0.407733	0.359292	0.0699712	0.332939	0.0937886	0.881984	0.317126	0.0303009	0.0303009	0.259467	0.567623	0.0171439	0.995311	0.0600763	0.119951	0.0203548	0.624385	0.387125	0.170239	0.835983	0.931427	0.308313	0.747122	0.020261	0.796174	0.224394	0.219549	0.179286	0.790615	0.482206	0.242246	0.00852055	0.219549	0.335027	0.763492	0.507291	0.442087	0.238334	0.140868	0.907848	0.389233	1
2-7	0.0907716	0.766962	0.0922055	0.511606	0.385806	1	0.632813	0.904019	0.352396	0.0195359	0.261201	0.00733508	0.703126	0.75409	0.00825196	0.00600143	0.00209425	0.754264	0.0130239	0.995311	0.00728186	0.421615	0.0203548	0.168576	0.00346511	5.00119e-05	0.508812	0.000937723	0.0930936	0.0127173	0.0944225	0.783421	0.565735	0.227911	0.798616	0.157371	0.0156287	0.00492975	0.00852055	0.00404263	0.0829548	0.153491	0.724646	0.442087	0.87743	0.0142079	0.687692	0.249841	4.16766e-05
3-4	0.00242504	0.0391604	0.0922055	0.709881	0.786194	0.911656	0.475628	0.954685	0.601293	0.926338	0.335722	0.00528712	0.0377901	0.895945	0.963131	0.531584	0.889696	0.214483	0.012172	0.140747	1	0.954685	0.857917	0.983348	0.801405	0.853281	0.534483	0.829871	0.972655	0.257078	0.107242	0.783421	0.60143	0.245657	0.836409	0.895945	0.0570435	0.242246	1	0.463105	0.320437	1	0.507291	0.815021	0.660917	0.570899	0.907848	1	1
3-5	2.9769e-05	2.9769e-05	2.9769e-05	2.9769e-05	2.9769e-05	2.9769e-05	3.9692e-05	3.9692e-05	2.9769e-05	2.9769e-05	0.00059538	5.9538e-05	3.9692e-05	3.9692e-05	2.9769e-05	3.9692e-05	3.9692e-05	3.9692e-05	3.9692e-05	4.89482e-05	3.9692e-05	3.73387e-05	0.000285782	0.00275859	0.000119076	2.9769e-05	3.9692e-05	0.000119076	3.9692e-05	3.9692e-05	9.52608e-05	3.9692e-05	3.9692e-05	9.52608e-05	3.67112e-05	0.000158768	5.9538e-05	0.000119076	7.9384e-05	0.000119076	0.0125625	0.000227327	0.000158768	5.9538e-05	0.00107168	0.00385012	4.89482e-05	5.9538e-05	0.813592
3-6	0.579213	0.463627	1	0.638535	0.32181	0.0584584	0.00186155	0.696289	0.961048	0.2113	0.540613	0.010798	0.540613	0.579534	0.00989124	0.881984	0.325289	0.114384	0.0130239	0.980527	0.263116	0.476094	0.684145	1	0.886811	0.108949	0.0800691	0.84711	1	0.844582	0.00303197	0.598046	0.881984	0.0226165	0.0975482	0.852985	0.0570435	1	0.681427	0.940843	0.042085	0.891097	0.772946	0.442087	0.202334	0.281917	0.907848	0.638535	1
3-7	0.123125	0.436665	0.0922055	0.720836	0.00734018	0.776587	0.174554	0.954685	0.748981	0.0299542	0.641158	0.000569864	0.880824	0.815912	0.00734018	0.018169	0.00209425	0.592274	0.0620907	1	0.0137458	0.79491	0.726645	0.905579	0.0074224	0.68123	0.0702745	0.0367133	0.308313	0.0137458	0.451263	0.783421	0.224394	0.897663	0.798616	0.146129	0.000357228	0.0641386	0.276733	0.153906	0.00557956	0.0504808	0.264731	0.442087	0.838437	0.00734018	0.907848	0.436665	1.9846e-05
4-5	4.97849e-06	4.97849e-06	4.97849e-06	4.97849e-06	4.97849e-06	4.97849e-06	4.97849e-06	4.97849e-06	9.95699e-06	4.97849e-06	4.97849e-06	9.65828e-05	4.97849e-06	4.97849e-06	2.9769e-05	4.97849e-06	4.97849e-06	4.97849e-06	3.48495e-05	8.33898e-05	4.97849e-06	3.73387e-05	0.000160971	3.48495e-05	4.97849e-06	4.97849e-06	4.97849e-06	1.83556e-05	1.83556e-05	4.97849e-06	4.97849e-06	4.97849e-06	4.97849e-06	4.97849e-06	4.97849e-06	3.48495e-05	1.9914e-05	4.97849e-06	3.48495e-05	4.97849e-06	0.000491875	0.0030558	0.000943425	3.48495e-05	9.95699e-06	0.00141514	1.9914e-05	4.97849e-06	0.278767
4-6	0.0193228	0.73969	0.0922055	0.874257	0.385806	0.0231278	0.00386456	0.576965	0.961658	0.0699712	0.0289842	0.427754	0.177723	0.592274	0.0303009	0.659505	0.337292	0.505938	0.832626	0.711509	0.215241	0.421615	0.857917	0.905579	1	0.108949	0.115782	0.829871	0.889397	0.601117	0.0110721	0.598046	0.61261	0.0167789	0.0459087	0.790615	0.461775	0.452916	0.681427	0.488938	0.0829548	0.895043	0.361385	0.442087	0.238334	0.00908003	0.823776	0.689187	1
4-7	0.110238	0.601293	0.870468	0.394593	0.021773	0.911656	0.284833	0.921672	1	0.00873868	0.0239713	0.820491	0.171482	0.759192	0.0207333	0.00273175	0.000495805	0.754264	8.83386e-05	0.174886	0.00728186	0.79491	1	0.905579	0.00207743	0.685907	0.25963	0.00110831	0.308313	0.000163312	0.00388125	0.783421	0.461686	0.0167789	1	0.0977888	0.011454	0.00132312	0.213353	0.00499018	0.140382	0.110647	0.0391604	0.421899	0.953359	0.00128042	0.963131	0.281347	1.95584e-06
5-6	7.57756e-05	7.57756e-05	7.57756e-05	7.57756e-05	7.57756e-05	7.57756e-05	7.57756e-05	9.09307e-05	7.57756e-05	0.000151551	9.09307e-05	9.65828e-05	9.09307e-05	9.09307e-05	0.00734018	9.09307e-05	9.09307e-05	9.09307e-05	0.000202068	0.000303102	9.09307e-05	0.000530429	0.000530429	9.09307e-05	0.000181861	0.00490016	0.000303102	0.000181861	0.00227327	9.09307e-05	0.0612267	0.00735023	0.000113663	0.19732	0.0816356	0.000909307	0.0063002	0.000636515	0.000363723	0.000119076	0.000113663	0.000227327	0.000227327	0.035463	0.0770638	0.00908003	0.0125484	0.0464505	0.349913
5-7	2.9769e-05	2.9769e-05	2.9769e-05	2.9769e-05	2.9769e-05	2.9769e-05	5.9538e-05	0.00089307	2.9769e-05	2.9769e-05	3.9692e-05	0.000569864	0.00089307	0.0278241	2.9769e-05	0.0081791	0.325289	0.01675	3.9692e-05	4.89482e-05	0.0600763	3.73387e-05	0.000208383	4.89482e-05	0.011821	2.9769e-05	0.000303102	0.000377074	0.00227327	0.0235506	3.9692e-05	0.00231007	0.000166706	3.9692e-05	3.67112e-05	0.000714456	0.000377074	0.0296764	0.00852055	0.0458839	5.9538e-05	7.34223e-05	0.000158768	0.000285782	0.000208383	0.000476304	0.0216718	0.00331031	2.9769e-05
6-7	0.532113	1	0.0751608	0.21371	0.16656	0.562657	0.0907716	0.696289	0.961658	0.302054	1	0.230227	0.540613	0.84711	0.963131	0.0142079	0.0124798	0.909511	8.83386e-05	0.980527	0.0983359	0.576654	0.66537	0.905579	0.011821	0.0886802	0.609698	0.0118778	0.442087	0.0333829	6.25149e-05	0.598046	0.555329	0.00279233	0.0661554	0.562657	0.13378	0.0641386	0.518307	0.0800691	0.602679	0.0127173	0.724646	0.815021	0.384432	0.000500119	0.823776	0.84711	4.16766e-05
multauc	cg22298088	cg16907566	cg18508525	cg07356189	cg17732044	cg15435730	cg00576250	cg13149996	cg24424381	cg07471052	cg25181284	cg26361780	cg12862537	cg04396791	cg02691091	cg02686662	cg17917518	cg10362475	cg23196831	cg01473816	cg18913951	cg13851211	cg20015855	cg01035422	cg25538571	cg21359747	cg08278554	cg01733599	cg14532519	cg25058957	cg14546153	cg11964474	cg10078415	cg23418591	cg24690731	cg12575181	cg23293787	cg06973652	cg08687163	cg05406101	cg05718253	cg14784348	cg15164103	cg15652212	cg21194776	cg06818777	cg06353948	cg00199549	cg08397758
short_name	1-01	1-02	1-03	1-04	1-05	1-06	1-07	1-08	1-09	1-10	1-11	1-12	1-13	1-14	1-15	1-16	1-17	1-18	1-19	1-20	1-21	1-22	1-23	1-24	1-25	1-26	1-27	1-28	1-29	1-30	1-31	1-32	1-33	1-34	1-35	1-36	1-37	1-38	1-39	1-40	1-41	1-42	1-43	1-44	1-45	1-46	1-47	1-48	2-01
1-2	0.871795	0.82906	0.683761	0.717949	0.504274	0.504274	0.692308	0.632479	0.615385	0.606838	0.504274	0.760684	0.65812	0.521368	0.649573	0.905983	0.623932	0.564103	0.700855	0.538462	0.641026	0.709402	0.837607	0.683761	0.692308	0.82906	0.632479	0.564103	0.632479	0.615385	0.581197	0.803419	0.666667	0.555556	0.57265	0.581197	0.717949	0.692308	0.837607	0.760684	0.752137	0.538462	0.82906	0.547009	0.504274	0.589744	0.675214	0.794872	0.504274
1-3	0.881119	0.902098	0.685315	0.517483	0.72028	0.58042	0.916084	0.51049	0.804196	0.629371	0.552448	0.839161	0.664336	0.65035	0.643357	0.524476	0.601399	0.678322	0.755245	0.58042	0.51049	0.51049	0.538462	0.51049	0.538462	0.531469	0.762238	0.559441	0.545455	0.538462	0.517483	0.657343	0.629371	0.643357	0.566434	0.552448	0.853147	0.524476	0.531469	0.545455	0.706294	0.503497	0.601399	0.538462	0.517483	0.601399	0.545455	0.657343	0.51049
1-4	0.511312	0.615385	0.556561	0.606335	0.678733	0.561086	0.850679	0.515837	0.705882	0.628959	0.633484	0.628959	0.615385	0.674208	0.633484	0.651584	0.633484	0.520362	0.597285	0.59276	0.506787	0.515837	0.533937	0.552036	0.529412	0.556561	0.642534	0.520362	0.529412	0.638009	0.701357	0.710407	0.524887	0.542986	0.502262	0.561086	0.705882	0.615385	0.502262	0.633484	0.561086	0.542986	0.533937	0.502262	0.552036	0.597285	0.538462	0.665158	0.520362
1-5	1	1	1	1	1	1	1	1	0.992308	1	1	1	1	1	1	1	1	1	0.961538	0.984615	1	1	0.976923	0.984615	1	0.992308	0.992308	1	1	0.992308	1	1	1	1	0.984615	0.976923	0.976923	1	0.984615	0.938462	0.992308	0.984615	0.923077	0.969231	1	0.892308	0.984615	0.953846	0.653846
1-6	0.854701	0.65812	0.769231	0.589744	0.598291	0.692308	0.555556	0.606838	0.692308	0.606838	0.692308	0.512821	0.589744	0.717949	0.777778	0.589744	0.538462	0.589744	0.623932	0.512821	0.65812	0.666667	0.615385	0.555556	0.529915	0.606838	0.632479	0.564103	0.538462	0.529915	0.965812	0.717949	0.606838	0.820513	0.786325	0.529915	0.598291	0.521368	0.538462	0.547009	0.649573	0.521368	0.675214	0.641026	0.726496	0.82906	0.598291	0.564103	0.547009
1-7	0.671329	0.657343	0.636364	0.566434	0.538462	0.51049	0.727273	0.552448	0.741259	0.762238	0.685315	0.699301	0.636364	0.629371	0.818182	0.839161	0.825175	0.517483	0.951049	0.587413	0.825175	0.545455	0.531469	0.538462	0.86014	0.566434	0.51049	0.923077	0.713287	0.755245	0.741259	0.545455	0.573427	0.762238	0.51049	0.678322	0.678322	0.853147	0.657343	0.797203	0.629371	0.762238	0.741259	0.692308	0.566434	0.846154	0.524476	0.524476	1
2-3	0.585859	0.69697	0.515152	0.737374	0.848485	0.59596	0.828283	0.555556	0.808081	0.525253	0.555556	0.575758	0.525253	0.585859	0.535354	0.787879	0.565657	0.59596	0.575758	0.545455	0.646465	0.69697	0.727273	0.616162	0.606061	0.989899	0.79798	0.575758	0.656566	0.626263	0.616162	0.616162	0.747475	0.626263	0.535354	0.515152	0.646465	0.686869	0.777778	0.646465	0.939394	0.555556	0.747475	0.565657	0.555556	0.535354	0.585859	0.575758	0.525253
2-4	0.862745	0.581699	0.686275	0.784314	0.75817	0.575163	0.738562	0.640523	0.640523	0.555556	0.627451	0.784314	0.784314	0.562092	0.54902	0.771242	0.594771	0.614379	0.777778	0.718954	0.633987	0.620915	0.810458	0.705882	0.718954	0.947712	0.72549	0.555556	0.666667	0.529412	0.607843	0.54902	0.699346	0.542484	0.581699	0.542484	0.54902	0.542484	0.843137	0.555556	0.823529	0.509804	0.843137	0.54902	0.522876	0.542484	0.647059	0.607843	0.555556
2-5	1	1	1	1	1	1	1	1	1	1	1	1	1	1	1	1	1	1	1	1	1	1	1	1	1	0.9	0.977778	1	1	1	0.988889	1	0.8	1	0.944444	0.977778	1	1	1	1	1	0.911111	1	1	1	0.833333	1	1	0.666667
2-6	0.62963	0.555556	0.518519	0.777778	0.691358	0.814815	0.728395	0.716049	0.679012	0.790123	0.691358	0.765432	0.530864	0.716049	0.82716	0.82716	0.716049	0.654321	0.851852	0.518519	0.802469	0.790123	0.864198	0.654321	0.666667	0.728395	0.54321	0.518519	0.703704	0.580247	0.851852	0.54321	0.740741	0.716049	0.740741	0.604938	0.617284	0.703704	0.901235	0.716049	0.654321	0.617284	0.62963	0.691358	0.728395	0.740741	0.54321	0.679012	0.518519
2-7	0.757576	0.555556	0.767677	0.636364	0.646465	0.515152	0.575758	0.575758	0.676768	0.848485	0.717172	0.878788	0.575758	0.59596	0.878788	0.888889	0.919192	0.575758	0.848485	0.515152	0.888889	0.666667	0.838384	0.757576	0.909091	1	0.616162	0.939394	0.787879	0.868687	0.747475	0.575758	0.616162	0.69697	0.59596	0.747475	0.848485	0.89899	0.878788	0.909091	0.767677	0.737374	0.565657	0.646465	0.555556	0.848485	0.646465	0.727273	1
3-4	0.860963	0.770053	0.721925	0.566845	0.545455	0.534759	0.593583	0.524064	0.588235	0.513369	0.647059	0.839572	0.780749	0.524064	0.508021	0.593583	0.518717	0.700535	0.807487	0.727273	0.502674	0.513369	0.545455	0.518717	0.561497	0.524064	0.588235	0.545455	0.513369	0.668449	0.700535	0.540107	0.582888	0.657754	0.550802	0.524064	0.743316	0.663102	0.508021	0.609626	0.636364	0.513369	0.604278	0.55615	0.604278	0.57754	0.524064	0.502674	0.566845
3-5	1	1	1	1	1	1	1	1	1	1	0.945455	1	1	1	1	1	1	1	1	1	1	1	0.963636	0.909091	0.981818	1	1	0.981818	1	1	0.981818	1	1	0.981818	1	0.981818	1	0.981818	0.990909	0.981818	0.854545	0.972727	0.981818	1	0.936364	0.9	1	1	0.609091
3-6	0.585859	0.636364	0.505051	0.606061	0.666667	0.79798	0.919192	0.626263	0.535354	0.707071	0.616162	0.858586	0.616162	0.636364	0.868687	0.525253	0.676768	0.777778	0.848485	0.555556	0.686869	0.646465	0.606061	0.505051	0.535354	0.747475	0.777778	0.545455	0.505051	0.545455	0.909091	0.636364	0.525253	0.838384	0.767677	0.565657	0.787879	0.505051	0.585859	0.515152	0.808081	0.585859	0.545455	0.656566	0.747475	0.676768	0.545455	0.606061	0.555556
3-7	0.719008	0.644628	0.760331	0.561983	0.867769	0.578512	0.694215	0.512397	0.570248	0.809917	0.586777	0.933884	0.53719	0.553719	0.867769	0.818182	0.900826	0.619835	0.752066	0.504132	0.842975	0.570248	0.586777	0.570248	0.859504	0.586777	0.77686	0.793388	0.68595	0.842975	0.619835	0.553719	0.710744	0.520661	0.570248	0.743802	0.950413	0.768595	0.677686	0.719008	0.876033	0.793388	0.68595	0.661157	0.586777	0.867769	0.561983	0.644628	1
4-5	1	1	1	1	1	1	1	1	0.994118	1	1	0.947059	1	1	0.970588	1	1	1	0.982353	0.952941	1	0.964706	0.947059	0.982353	1	1	1	0.988235	0.982353	1	1	1	1	1	1	0.982353	0.988235	1	0.982353	1	0.917647	0.876471	0.9	0.982353	0.994118	0.9	0.988235	1	0.7
4-6	0.803922	0.562092	0.738562	0.529412	0.627451	0.816993	0.862745	0.653595	0.51634	0.751634	0.803922	0.614379	0.712418	0.614379	0.784314	0.568627	0.647059	0.647059	0.529412	0.620915	0.686275	0.647059	0.555556	0.54902	0.503268	0.72549	0.72549	0.555556	0.535948	0.594771	0.830065	0.614379	0.581699	0.823529	0.797386	0.594771	0.607843	0.614379	0.581699	0.607843	0.738562	0.568627	0.647059	0.640523	0.699346	0.836601	0.601307	0.581699	0.503268
4-7	0.705882	0.588235	0.540107	0.641711	0.791444	0.534759	0.636364	0.540107	0.502674	0.828877	0.796791	0.534759	0.705882	0.566845	0.786096	0.860963	0.903743	0.561497	0.935829	0.705882	0.834225	0.55615	0.502674	0.540107	0.871658	0.566845	0.663102	0.877005	0.673797	0.925134	0.84492	0.55615	0.631016	0.807487	0.502674	0.743316	0.812834	0.882353	0.679144	0.84492	0.68984	0.721925	0.770053	0.663102	0.529412	0.898396	0.508021	0.673797	1
5-6	1	1	1	1	1	1	1	1	1	0.988889	1	1	1	1	0.9	1	1	1	0.977778	0.977778	1	0.966667	0.966667	1	0.988889	0.9	0.977778	0.988889	0.933333	1	0.788889	0.9	1	0.722222	0.788889	0.955556	0.9	0.966667	0.977778	1	1	0.988889	0.988889	0.844444	0.811111	0.877778	0.888889	0.833333	0.711111
5-7	1	1	1	1	1	1	0.990909	0.936364	1	1	1	0.945455	0.936364	0.836364	1	0.863636	0.672727	0.854545	1	1	0.781818	1	0.972727	1	0.845455	1	0.963636	0.954545	0.918182	0.827273	1	0.918182	0.972727	1	1	0.945455	0.954545	0.818182	0.863636	0.8	1	1	0.981818	0.963636	0.972727	0.981818	0.845455	0.909091	1
6-7	0.606061	0.505051	0.79798	0.717172	0.727273	0.646465	0.757576	0.616162	0.525253	0.676768	0.505051	0.686869	0.616162	0.545455	0.515152	0.848485	0.858586	0.525253	0.989899	0.545455	0.757576	0.616162	0.616162	0.575758	0.858586	0.767677	0.585859	0.858586	0.646465	0.818182	1	0.626263	0.626263	0.919192	0.79798	0.646465	0.727273	0.787879	0.626263	0.777778	0.575758	0.868687	0.565657	0.555556	0.676768	0.979798	0.606061	0.545455	1
[truncated: 167 more columns]

## Sheet: Table S10
		Cluster 1							Cluster 2							Cluster 3							Cluster 4							Cluster 5							Cluster 6							Cluster 7
CpG_ID	short_name	Fat_FC_1	Fat_FC_2	Fat_FC	FC_dec_vector	gene_changed	gene_partition	corr_primary	Fat_FC_1	Fat_FC_2	Fat_FC	FC_dec_vector	gene_changed	gene_partition	corr_primary	Fat_FC_1	Fat_FC_2	Fat_FC	FC_dec_vector	gene_changed	gene_partition	corr_primary	Fat_FC_1	Fat_FC_2	Fat_FC	FC_dec_vector	gene_changed	gene_partition	corr_primary	Fat_FC_1	Fat_FC_2	Fat_FC	FC_dec_vector	gene_changed	gene_partition	corr_primary	Fat_FC_1	Fat_FC_2	Fat_FC	FC_dec_vector	gene_changed	gene_partition	corr_primary	Fat_FC_1	Fat_FC_2	Fat_FC	FC_dec_vector	gene_changed	gene_partition
cg22298088	1-01	1.30967	0.712388	0.965915	0	FALSE	1	TRUE	2.38664	1.2982	1.76021	0	FALSE	1	TRUE	2.21808	1.20651	1.63589	0	FALSE	1	TRUE	1.13753	0.618755	0.83896	0	FALSE	1	TRUE	0.138185	0.0751654	0.101915	1	TRUE	1	TRUE	2.01694	1.0971	1.48754	0	FALSE	1	TRUE	1.43617	0.781199	1.05921	0	FALSE	1
cg16907566	1-02	2.39109	2.81211	2.59307	0	FALSE	1	TRUE	1.20568	1.41798	1.30753	0	FALSE	1	TRUE	0.820197	0.964617	0.889481	0	FALSE	1	TRUE	1.71055	2.01174	1.85504	0	FALSE	1	TRUE	27.0647	31.8302	29.3509	1	FALSE	1	TRUE	1.52947	1.79878	1.65867	0	FALSE	1	TRUE	1.57812	1.856	1.71143	0	FALSE	1
cg18508525	1-03	1.00889	1.15564	1.07978	0	FALSE	1	TRUE	1.33083	1.52442	1.42434	0	FALSE	1	TRUE	1.34018	1.53512	1.43435	0	FALSE	1	TRUE	0.763076	0.874073	0.816691	0	FALSE	1	TRUE	0.047124	0.0539786	0.050435	1	TRUE	1	TRUE	1.39066	1.59294	1.48837	0	FALSE	1	TRUE	0.756983	0.867093	0.81017	0	FALSE	1
cg07356189	1-04	0.995413	1.12787	1.05957	0	FALSE	1	FALSE	1.22375	1.38659	1.30263	0	FALSE	1	FALSE	0.991934	1.12393	1.05587	0	FALSE	1	FALSE	0.814448	0.922822	0.866943	0	FALSE	1	FALSE	0.0373427	0.0423116	0.0397496	1	FALSE	1	FALSE	0.731999	0.829402	0.77918	0	FALSE	1	FALSE	1.16326	1.31805	1.23824	0	FALSE	1
cg17732044	1-05	0.796542	1.09987	0.935996	0	FALSE	1	FALSE	0.612568	0.845835	0.719813	0	FALSE	1	FALSE	2.06574	2.85237	2.4274	0	FALSE	1	FALSE	1.84423	2.54651	2.16711	0	FALSE	1	FALSE	48.2243	66.5882	56.6672	1	TRUE	1	FALSE	0.985704	1.36106	1.15828	0	FALSE	1	FALSE	0.54369	0.750727	0.638876	0	FALSE	1
cg15435730	1-06	0.563194	1.05328	0.770196	0	FALSE	1	FALSE	0.504516	0.943544	0.689951	0	FALSE	1	FALSE	0.45277	0.84677	0.619187	0	FALSE	1	FALSE	0.477405	0.892842	0.652876	0	FALSE	1	FALSE	6.36869	11.9107	8.70951	1	FALSE	1	FALSE	0.767381	1.43515	1.04943	0	FALSE	1	FALSE	0.599096	1.12043	0.819294	0	FALSE	1
cg00576250	1-07	1.56668	2.60356	2.01964	0	FALSE	1	FALSE	0.992505	1.64938	1.27946	0	FALSE	1	FALSE	0.585555	0.973095	0.754852	0	FALSE	1	FALSE	0.763989	1.26962	0.984875	0	FALSE	1	FALSE	41.5286	69.0137	53.5354	1	FALSE	1	FALSE	1.70184	2.82818	2.19388	0	FALSE	1	FALSE	1.10368	1.83414	1.42278	0	FALSE	1
cg13149996	1-08	0.57612	1.85045	1.03251	0	FALSE	1	FALSE	0.64199	2.06202	1.15056	0	FALSE	1	FALSE	0.586769	1.88465	1.0516	0	FALSE	1	FALSE	0.597869	1.92031	1.07149	0	FALSE	1	FALSE	0.104818	0.336666	0.187853	0	FALSE	1	FALSE	0.483914	1.55429	0.867263	0	FALSE	1	FALSE	0.532714	1.71103	0.954721	0	FALSE	1
cg24424381	1-09	1.26568	0.716995	0.952621	0	FALSE	1	FALSE	1.34503	0.761944	1.01234	0	FALSE	1	FALSE	2.01917	1.14384	1.51974	0	FALSE	1	FALSE	1.79438	1.0165	1.35055	0	FALSE	1	FALSE	28.6841	16.2492	21.5892	1	TRUE	1	FALSE	1.81884	1.03035	1.36896	0	FALSE	1	FALSE	1.69509	0.960252	1.27582	0	FALSE	1
cg07471052	1-10	1.41763	1.04588	1.21765	0	FALSE	1	FALSE	1.60221	1.18206	1.37619	0	FALSE	1	FALSE	1.64593	1.21431	1.41375	0	FALSE	1	FALSE	1.67622	1.23666	1.43976	0	FALSE	1	FALSE	0.0315722	0.0232929	0.0271184	1	FALSE	1	FALSE	1.03703	0.765082	0.890736	0	FALSE	1	FALSE	0.857236	0.632439	0.736308	0	FALSE	1
cg25181284	1-11	0.672275	2.3102	1.24623	0	FALSE	1	TRUE	0.686762	2.35999	1.27309	0	FALSE	1	TRUE	0.48917	1.68098	0.906799	0	FALSE	1	TRUE	0.794687	2.73086	1.47315	0	FALSE	1	TRUE	0.0595698	0.204705	0.110428	1	TRUE	1	TRUE	0.500447	1.71973	0.927705	0	FALSE	1	TRUE	0.542497	1.86423	1.00565	0	FALSE	1
cg26361780	1-12	0.748764	1.1243	0.917518	0	FALSE	1	FALSE	0.989327	1.48552	1.2123	0	FALSE	1	FALSE	1.12843	1.69438	1.38275	0	FALSE	1	FALSE	0.537406	0.806941	0.658525	0	FALSE	1	FALSE	0.0679208	0.101986	0.0832286	1	FALSE	1	FALSE	0.743834	1.1169	0.911477	0	FALSE	1	FALSE	0.477886	0.717568	0.58559	0	FALSE	1
cg12862537	1-13	1.28006	1.3322	1.30587	0	FALSE	1	TRUE	1.53122	1.5936	1.5621	0	FALSE	1	TRUE	1.55529	1.61864	1.58665	0	FALSE	1	TRUE	1.0199	1.06145	1.04047	0	FALSE	1	TRUE	0.073542	0.0765377	0.0750249	1	TRUE	1	TRUE	1.37731	1.43342	1.40508	0	FALSE	1	TRUE	1.10657	1.15164	1.12888	0	FALSE	1
cg04396791	1-14	0.764748	0.213734	0.404293	0	FALSE	1	TRUE	0.685117	0.191478	0.362195	0	FALSE	1	TRUE	0.748899	0.209304	0.395914	0	FALSE	1	TRUE	0.757195	0.211623	0.4003	0	FALSE	1	TRUE	37.6657	10.5269	19.9124	1	TRUE	1	TRUE	1.12587	0.31466	0.595201	0	FALSE	1	TRUE	1.67103	0.467023	0.883408	0	FALSE	1
cg02691091	1-15	0.947173	0.433159	0.640529	0	FALSE	1	FALSE	1.19086	0.544603	0.805324	0	FALSE	1	FALSE	1.14177	0.522154	0.772128	0	FALSE	1	FALSE	0.961773	0.439836	0.650402	0	FALSE	1	FALSE	0.101353	0.0463506	0.0685404	1	FALSE	1	FALSE	0.463867	0.212135	0.313691	0	FALSE	1	FALSE	0.537722	0.24591	0.363636	0	FALSE	1
cg02686662	1-16	0.806758	1.91969	1.24448	0	FALSE	1	FALSE	1.72348	4.10104	2.65858	0	FALSE	1	FALSE	0.768042	1.82757	1.18476	0	FALSE	1	FALSE	1.03619	2.46563	1.59839	0	FALSE	1	FALSE	0.0570593	0.135773	0.0880178	1	FALSE	1	FALSE	0.908992	2.16296	1.40218	0	FALSE	1	FALSE	0.243886	0.58033	0.376211	0	FALSE	1
cg17917518	1-17	0.289483	0.503952	0.38195	0	FALSE	1	FALSE	0.523359	0.911101	0.690531	0	FALSE	1	FALSE	0.423374	0.73704	0.558609	0	FALSE	1	FALSE	0.445194	0.775026	0.587399	0	FALSE	1	FALSE	0.0147349	0.0256517	0.0194416	1	FALSE	1	FALSE	0.371771	0.647207	0.490523	0	FALSE	1	FALSE	0.0411893	0.0717053	0.054346	1	FALSE	1
cg10362475	1-18	0.462458	0.3455	0.399724	0	FALSE	1	TRUE	0.368821	0.275544	0.318789	0	FALSE	1	TRUE	0.249463	0.186372	0.215622	0	FALSE	1	TRUE	0.409703	0.306087	0.354125	0	FALSE	1	TRUE	9.35119	6.98623	8.08267	1	TRUE	1	TRUE	0.601925	0.449695	0.520272	0	FALSE	1	TRUE	0.657284	0.491054	0.568122	0	FALSE	1
cg23196831	1-19	1.18919	1.47122	1.32271	0	FALSE	1	FALSE	0.681463	0.843082	0.757977	0	FALSE	1	FALSE	0.621122	0.76843	0.690861	0	FALSE	1	FALSE	1.22874	1.52015	1.3667	0	FALSE	1	FALSE	38.0573	47.0831	42.3303	1	FALSE	1	FALSE	1.54141	1.90698	1.71448	0	FALSE	1	FALSE	0.441345	0.546016	0.490899	0	FALSE	1
cg01473816	1-20	0.769959	0.746269	0.758022	0	FALSE	1	TRUE	0.874334	0.847433	0.860778	0	FALSE	1	TRUE	0.907384	0.879466	0.893316	0	FALSE	1	TRUE	0.625348	0.606107	0.615652	0	FALSE	1	TRUE	0.175502	0.170102	0.172781	1	TRUE	1	TRUE	0.764122	0.740612	0.752275	0	FALSE	1	TRUE	0.891345	0.86392	0.877525	0	FALSE	1
cg18913951	1-21	0.599363	0.787361	0.68696	0	FALSE	1	FALSE	0.880027	1.15606	1.00864	0	FALSE	1	FALSE	0.685453	0.900454	0.785633	0	FALSE	1	FALSE	0.64348	0.845316	0.737525	0	FALSE	1	FALSE	0.0312512	0.0410535	0.0358186	1	FALSE	1	FALSE	0.4219	0.554234	0.483561	0	FALSE	1	FALSE	0.120789	0.158677	0.138443	1	FALSE	1
cg13851211	1-22	0.775848	1.51745	1.08504	0	FALSE	1	FALSE	1.0034	1.9625	1.40327	0	FALSE	1	FALSE	0.780627	1.5268	1.09172	0	FALSE	1	FALSE	0.677889	1.32586	0.948042	0	FALSE	1	FALSE	0.062745	0.12272	0.0877502	1	FALSE	1	FALSE	0.48682	0.952151	0.680828	0	FALSE	1	FALSE	0.68743	1.34452	0.961386	0	FALSE	1
cg20015855	1-23	0.628044	1.09233	0.82827	0	FALSE	1	FALSE	1.03127	1.79364	1.36004	0	FALSE	1	FALSE	0.654999	1.13921	0.863819	0	FALSE	1	FALSE	0.500244	0.870053	0.659726	0	FALSE	1	FALSE	0.0539891	0.093901	0.0712013	1	FALSE	1	FALSE	0.549564	0.955834	0.724771	0	FALSE	1	FALSE	0.579502	1.0079	0.764252	0	FALSE	1
cg01035422	1-24	0.979931	1.25506	1.109	0	FALSE	1	TRUE	1.30155	1.66697	1.47297	0	FALSE	1	TRUE	0.956901	1.22556	1.08293	0	FALSE	1	TRUE	0.909953	1.16543	1.0298	0	FALSE	1	TRUE	0.205818	0.263604	0.232926	0	FALSE	1	TRUE	1.09712	1.40514	1.24161	0	FALSE	1	TRUE	0.985357	1.26201	1.11514	0	FALSE	1
cg25538571	1-25	0.29241	0.202195	0.243154	0	FALSE	1	FALSE	0.21774	0.150562	0.181062	0	FALSE	1	FALSE	0.31592	0.218451	0.262703	0	FALSE	1	FALSE	0.305137	0.210995	0.253737	0	FALSE	1	FALSE	5.69114	3.93529	4.73247	0	FALSE	1	FALSE	0.316016	0.218518	0.262784	0	FALSE	1	FALSE	1.6414	1.13499	1.3649	0	FALSE	1
cg21359747	1-26	1.76668	0.732652	1.1377	0	FALSE	1	TRUE	8.79322	3.64659	5.66262	0	FALSE	1	TRUE	0.984722	0.40837	0.634138	0	FALSE	1	TRUE	1.03871	0.430761	0.668907	0	FALSE	1	TRUE	51.2442	21.2513	33.0001	1	TRUE	1	TRUE	3.09463	1.28336	1.99287	0	FALSE	1	TRUE	0.910493	0.377586	0.586336	0	FALSE	1
cg08278554	1-27	1.26713	1.39515	1.3296	0	FALSE	1	TRUE	1.73226	1.90728	1.81767	0	FALSE	1	TRUE	0.789085	0.868809	0.827988	0	FALSE	1	TRUE	0.979919	1.07892	1.02823	0	FALSE	1	TRUE	14.3907	15.8446	15.1002	1	FALSE	1	TRUE	2.01261	2.21595	2.11183	0	FALSE	1	TRUE	1.46851	1.61687	1.5409	0	FALSE	1
cg01733599	1-28	1.12081	3.2694	1.91426	0	FALSE	1	FALSE	1.29237	3.76985	2.20727	0	FALSE	1	FALSE	0.929113	2.71022	1.58685	0	FALSE	1	FALSE	1.02849	3.00011	1.75658	0	FALSE	1	FALSE	0.0753104	0.219681	0.128624	0	FALSE	1	FALSE	1.07491	3.13551	1.83586	0	FALSE	1	FALSE	0.322787	0.941571	0.551296	0	FALSE	1
cg14532519	1-29	0.893604	0.720592	0.802448	0	FALSE	1	FALSE	1.06378	0.857817	0.955262	0	FALSE	1	FALSE	0.886894	0.71518	0.796423	0	FALSE	1	FALSE	0.816362	0.658304	0.733086	0	FALSE	1	FALSE	0.135608	0.109353	0.121775	1	FALSE	1	FALSE	0.696401	0.561569	0.625362	0	FALSE	1	FALSE	0.571943	0.461208	0.5136	0	FALSE	1
cg25058957	1-30	0.322363	0.356731	0.339112	0	FALSE	1	FALSE	0.562154	0.622088	0.591362	0	FALSE	1	FALSE	0.394421	0.436472	0.414914	0	FALSE	1	FALSE	0.654881	0.724701	0.688907	0	FALSE	1	FALSE	0.0236707	0.0261943	0.0249005	1	FALSE	1	FALSE	0.426223	0.471664	0.448368	0	FALSE	1	FALSE	0.110198	0.121947	0.115924	1	FALSE	1
cg14546153	1-31	0.98041	0.561241	0.741786	0	FALSE	1	TRUE	1.28908	0.73794	0.975328	0	FALSE	1	TRUE	1.04714	0.599438	0.792271	0	FALSE	1	TRUE	1.43488	0.821405	1.08564	0	FALSE	1	TRUE	24.8138	14.2048	18.7743	1	FALSE	1	TRUE	5.69601	3.26071	4.30964	0	FALSE	1	TRUE	0.761324	0.435824	0.576023	0	FALSE	1
cg11964474	1-32	0.492141	1.00817	0.704386	0	FALSE	1	FALSE	0.68626	1.40583	0.982223	0	FALSE	1	FALSE	0.590598	1.20986	0.845305	0	FALSE	1	FALSE	0.619758	1.26959	0.887041	0	FALSE	1	FALSE	0.027802	0.0569532	0.0397921	1	FALSE	1	FALSE	0.460624	0.943603	0.659277	0	FALSE	1	FALSE	0.326807	0.669475	0.467749	0	FALSE	1
cg10078415	1-33	0.703315	0.177062	0.352889	0	FALSE	1	FALSE	1.54221	0.388256	0.773803	0	FALSE	1	FALSE	0.573493	0.144379	0.287751	0	FALSE	1	FALSE	0.670456	0.16879	0.336402	0	FALSE	1	FALSE	6.246	1.57245	3.13393	0	FALSE	1	FALSE	0.595854	0.150008	0.29897	0	FALSE	1	FALSE	0.9315	0.234508	0.467381	0	FALSE	1
cg23418591	1-34	0.278569	0.465415	0.36007	0	FALSE	1	TRUE	0.385307	0.643745	0.498035	0	FALSE	1	TRUE	0.272485	0.455249	0.352205	0	FALSE	1	TRUE	0.315887	0.527763	0.408306	0	FALSE	1	TRUE	9.14668	15.2816	11.8227	1	FALSE	1	TRUE	1.9676	3.28734	2.54326	0	FALSE	1	TRUE	0.19744	0.329869	0.255205	0	FALSE	1
cg24690731	1-35	0.50545	0.174705	0.297161	0	FALSE	1	TRUE	0.614927	0.212545	0.361524	0	FALSE	1	TRUE	0.521335	0.180195	0.3065	0	FALSE	1	TRUE	0.438191	0.151457	0.257618	0	FALSE	1	TRUE	6.50418	2.24812	3.82389	0	FALSE	1	TRUE	2.03438	0.703167	1.19604	0	FALSE	1	TRUE	0.447102	0.154537	0.262857	0	FALSE	1
cg12575181	1-36	1.19711	0.791069	0.973136	0	FALSE	1	FALSE	1.35627	0.896246	1.10252	0	FALSE	1	FALSE	1.25494	0.829287	1.02015	0	FALSE	1	FALSE	1.28676	0.850317	1.04602	0	FALSE	1	FALSE	0.12565	0.0830318	0.102142	1	FALSE	1	FALSE	1.11974	0.739944	0.910244	0	FALSE	1	FALSE	0.857421	0.5666	0.697004	0	FALSE	1
cg23293787	1-37	1.63924	1.37382	1.50067	0	FALSE	1	FALSE	2.81752	2.36131	2.57935	0	FALSE	1	FALSE	3.42324	2.86894	3.13386	0	FALSE	1	FALSE	2.54407	2.13213	2.32901	0	FALSE	1	FALSE	0.0945145	0.0792106	0.0865248	1	FALSE	1	FALSE	1.65259	1.385	1.51289	0	FALSE	1	FALSE	0.922357	0.773008	0.844387	0	FALSE	1
cg06973652	1-38	1.17726	2.824	1.82335	0	FALSE	1	FALSE	1.59694	3.8307	2.47333	0	FALSE	1	FALSE	1.05749	2.53668	1.63784	0	FALSE	1	FALSE	1.40704	3.37519	2.17923	0	FALSE	1	FALSE	0.0990091	0.237501	0.153345	0	FALSE	1	FALSE	1.06575	2.55651	1.65064	0	FALSE	1	FALSE	0.397294	0.953023	0.61533	0	FALSE	1
cg08687163	1-39	2.36768	0.965491	1.51194	0	FALSE	1	TRUE	5.33638	2.17607	3.40769	0	FALSE	1	TRUE	2.95036	1.2031	1.88403	0	FALSE	1	TRUE	2.48935	1.0151	1.58964	0	FALSE	1	TRUE	0.122169	0.0498181	0.0780144	1	FALSE	1	TRUE	2.15786	0.879931	1.37796	0	FALSE	1	TRUE	1.0433	0.425437	0.666227	0	FALSE	1
cg05406101	1-40	0.945057	0.325179	0.554358	0	FALSE	1	FALSE	1.55615	0.535447	0.912818	0	FALSE	1	FALSE	0.977771	0.336436	0.573548	0	FALSE	1	FALSE	1.40345	0.482904	0.823244	0	FALSE	1	FALSE	0.126596	0.0435596	0.0742594	1	TRUE	1	FALSE	1.05973	0.364635	0.621621	0	FALSE	1	FALSE	0.406521	0.139878	0.23846	0	FALSE	1
cg05718253	1-41	1.62215	2.56388	2.03936	0	FALSE	1	FALSE	3.25036	5.13737	4.08636	0	FALSE	1	FALSE	0.663318	1.04841	0.833924	0	FALSE	1	FALSE	1.08714	1.71828	1.36675	0	FALSE	1	FALSE	0.116821	0.184641	0.146867	1	FALSE	1	FALSE	2.57506	4.07001	3.23736	0	FALSE	1	FALSE	2.47963	3.91918	3.11738	0	FALSE	1
cg14784348	1-42	0.799604	0.948622	0.870932	0	FALSE	1	FALSE	0.75471	0.895362	0.822033	0	FALSE	1	FALSE	0.80755	0.95805	0.879587	0	FALSE	1	FALSE	0.732959	0.869557	0.798342	0	FALSE	1	FALSE	0.233528	0.27705	0.25436	0	FALSE	1	FALSE	0.75218	0.892361	0.819278	0	FALSE	1	FALSE	1.15704	1.37267	1.26025	0	FALSE	1
cg15164103	1-43	2.04017	0.390248	0.892286	0	FALSE	1	FALSE	4.33368	0.828953	1.89537	0	FALSE	1	FALSE	2.80411	0.536375	1.2264	0	FALSE	1	FALSE	2.14831	0.410932	0.93958	0	FALSE	1	FALSE	0.502704	0.096158	0.219861	0	FALSE	1	FALSE	3.20622	0.61329	1.40226	0	FALSE	1	FALSE	3.61376	0.691246	1.5805	0	FALSE	1
cg15652212	1-44	1.1535	1.86679	1.46743	0	FALSE	1	FALSE	1.47391	2.38532	1.87503	0	FALSE	1	FALSE	1.33286	2.15705	1.6956	0	FALSE	1	FALSE	1.11371	1.8024	1.41681	0	FALSE	1	FALSE	0.0534632	0.0865229	0.0680131	1	FALSE	1	FALSE	0.480241	0.777204	0.610938	0	FALSE	1	FALSE	0.903787	1.46266	1.14975	0	FALSE	1
cg21194776	1-45	0.681666	1.37063	0.966597	0	FALSE	1	FALSE	0.678489	1.36424	0.962092	0	FALSE	1	FALSE	0.631443	1.26964	0.89538	0	FALSE	1	FALSE	0.557473	1.12091	0.790493	0	FALSE	1	FALSE	0.0668445	0.134404	0.0947849	1	FALSE	1	FALSE	0.282664	0.568353	0.400815	0	FALSE	1	FALSE	0.515823	1.03717	0.731433	0	FALSE	1
cg06818777	1-46	1.0318	0.559279	0.759646	0	FALSE	1	FALSE	1.57653	0.854548	1.1607	0	FALSE	1	FALSE	1.42032	0.769878	1.04569	0	FALSE	1	FALSE	1.00647	0.545554	0.741003	0	FALSE	1	FALSE	15.8303	8.58074	11.6549	1	FALSE	1	FALSE	2.20384	1.19458	1.62255	0	FALSE	1	FALSE	0.464588	0.251827	0.342047	0	FALSE	1
cg06353948	1-47	0.649183	0.602307	0.625306	0	FALSE	1	FALSE	0.987277	0.915987	0.950964	0	FALSE	1	FALSE	0.822827	0.763412	0.792563	0	FALSE	1	FALSE	0.688401	0.638692	0.663081	0	FALSE	1	FALSE	0.101641	0.0943015	0.0979024	1	FALSE	1	FALSE	0.730264	0.677533	0.703405	0	FALSE	1	FALSE	0.498179	0.462206	0.479856	0	FALSE	1
cg00199549	1-48	0.970134	0.395254	0.619233	0	FALSE	1	FALSE	1.8711	0.762328	1.19432	0	FALSE	1	FALSE	1.41376	0.575996	0.902396	0	FALSE	1	FALSE	1.48854	0.606466	0.950133	0	FALSE	1	FALSE	0.113748	0.0463436	0.0726052	1	FALSE	1	FALSE	0.823003	0.33531	0.52532	0	FALSE	1	FALSE	0.757016	0.308425	0.483201	0	FALSE	1
cg08397758	2-01	2.37902	2.5635	2.46954	0	FALSE	2	TRUE	2.58312	2.78344	2.68141	0	FALSE	2	TRUE	2.43083	2.61933	2.52332	0	FALSE	2	TRUE	2.5405	2.73751	2.63717	0	FALSE	2	TRUE	1.76073	1.89727	1.82772	0	FALSE	2	TRUE	2.92793	3.15498	3.03934	0	FALSE	2	TRUE	41.5302	44.7507	43.1104	1	TRUE	2
cg10150813	2-02	1.25665	5.08067	2.52678	0	FALSE	2	TRUE	2.72264	11.0077	5.4745	0	FALSE	2	TRUE	1.72075	6.95704	3.45996	0	FALSE	2	TRUE	1.25755	5.08433	2.5286	0	FALSE	2	TRUE	1.26379	5.10956	2.54115	0	FALSE	2	TRUE	2.0062	8.11113	4.03392	0	FALSE	2	TRUE	0.0973778	0.393702	0.1958	0	FALSE	2
cg09059635	2-03	2.80019	2.65977	2.72908	0	FALSE	2	FALSE	5.2535	4.99005	5.12008	1	FALSE	2	FALSE	4.40736	4.18635	4.29543	0	FALSE	2	FALSE	2.50821	2.38244	2.44452	0	FALSE	2	FALSE	0.235049	0.223262	0.22908	0	FALSE	2	FALSE	3.52372	3.34701	3.43423	0	FALSE	2	FALSE	0.245931	0.233598	0.239685	0	FALSE	2
cg08108641	2-04	1.05019	1.418	1.22031	0	FALSE	2	FALSE	2.20233	2.97366	2.5591	0	FALSE	2	FALSE	1.69619	2.29025	1.97096	0	FALSE	2	FALSE	0.888107	1.19915	1.03198	0	FALSE	2	FALSE	0.100116	0.135179	0.116334	1	FALSE	2	FALSE	1.383	1.86736	1.60703	0	FALSE	2	FALSE	0.0818758	0.110551	0.0951392	1	TRUE	2
cg19728382	2-05	1.65927	1.15532	1.38455	0	FALSE	2	FALSE	2.51859	1.75364	2.10159	0	FALSE	2	FALSE	1.67305	1.16491	1.39605	0	FALSE	2	FALSE	0.874509	0.608903	0.72972	0	FALSE	2	FALSE	1.65526	1.15253	1.38121	0	FALSE	2	FALSE	1.24905	0.869691	1.04225	0	FALSE	2	FALSE	0.0998156	0.0694997	0.0832896	1	TRUE	2
cg21591452	2-06	0.80768	0.857618	0.832274	0	FALSE	2	FALSE	1.02664	1.09011	1.0579	0	FALSE	2	FALSE	0.825813	0.876873	0.85096	0	FALSE	2	FALSE	0.741794	0.787658	0.764382	0	FALSE	2	FALSE	0.726372	0.771284	0.748491	0	FALSE	2	FALSE	0.828787	0.88003	0.854024	0	FALSE	2	FALSE	0.0241303	0.0256223	0.0248651	1	FALSE	2
cg06022562	2-07	1.93438	1.48748	1.69627	0	FALSE	2	FALSE	1.79512	1.3804	1.57416	0	FALSE	2	FALSE	2.0581	1.58263	1.80477	0	FALSE	2	FALSE	1.60872	1.23706	1.4107	0	FALSE	2	FALSE	1.24976	0.961029	1.09593	0	FALSE	2	FALSE	1.24247	0.955429	1.08954	0	FALSE	2	FALSE	0.155223	0.119362	0.136117	1	FALSE	2
cg13813391	2-08	2.41407	0.728736	1.32635	0	FALSE	2	FALSE	2.43433	0.734852	1.33749	0	FALSE	2	FALSE	3.61357	1.09083	1.9854	0	FALSE	2	FALSE	1.72253	0.519981	0.946404	0	FALSE	2	FALSE	3.72378	1.1241	2.04595	0	FALSE	2	FALSE	3.51389	1.06074	1.93063	0	FALSE	2	FALSE	0.310646	0.0937748	0.170677	0	FALSE	2
cg07204803	2-09	1.35723	0.854468	1.0769	0	FALSE	2	FALSE	1.67025	1.05154	1.32527	0	FALSE	2	FALSE	1.13907	0.717124	0.903801	0	FALSE	2	FALSE	1.6545	1.04162	1.31277	0	FALSE	2	FALSE	1.53412	0.965833	1.21725	0	FALSE	2	FALSE	1.21378	0.764159	0.96308	0	FALSE	2	FALSE	0.335617	0.211294	0.266297	0	FALSE	2
cg19426277	2-10	0.589776	0.601638	0.595678	0	FALSE	2	FALSE	0.560885	0.572165	0.566497	0	FALSE	2	FALSE	0.87078	0.888293	0.879493	0	FALSE	2	FALSE	0.57161	0.583106	0.577329	0	FALSE	2	FALSE	0.546551	0.557543	0.55202	0	FALSE	2	FALSE	0.524279	0.534824	0.529525	0	FALSE	2	FALSE	0.0535069	0.0545831	0.0540423	1	TRUE	2
cg15777781	2-11	0.983242	0.991916	0.987569	0	FALSE	2	FALSE	1.51851	1.53191	1.52519	0	FALSE	2	FALSE	1.75875	1.77426	1.76649	0	FALSE	2	FALSE	1.01614	1.0251	1.02061	0	FALSE	2	FALSE	0.700328	0.706507	0.703411	0	FALSE	2	FALSE	0.35981	0.362984	0.361394	0	FALSE	2	FALSE	0.0478194	0.0482412	0.0480298	1	TRUE	2
cg16869108	2-12	0.771984	0.342084	0.513891	0	FALSE	2	FALSE	2.124	0.941195	1.4139	0	FALSE	2	FALSE	1.70553	0.755761	1.13533	0	FALSE	2	FALSE	1.98413	0.879216	1.32079	0	FALSE	2	FALSE	0.100165	0.0443854	0.0666772	1	FALSE	2	FALSE	0.644945	0.28579	0.429324	0	FALSE	2	FALSE	0.11518	0.0510391	0.0766726	1	TRUE	2
cg27147004	2-13	3.36883	0.376751	1.12659	0	FALSE	2	FALSE	4.27293	0.477861	1.42894	0	FALSE	2	FALSE	3.24349	0.362734	1.08468	0	FALSE	2	FALSE	3.28675	0.367572	1.09914	0	FALSE	2	FALSE	0.57914	0.0647678	0.193674	0	FALSE	2	FALSE	1.61605	0.18073	0.540434	0	FALSE	2	FALSE	0.386788	0.0432562	0.129348	0	FALSE	2
cg11599505	2-14	1.16726	0.676273	0.888473	0	FALSE	2	FALSE	2.42729	1.4063	1.84757	0	FALSE	2	FALSE	2.26731	1.31361	1.72579	0	FALSE	2	FALSE	1.53663	0.890273	1.16962	0	FALSE	2	FALSE	0.176155	0.102059	0.134083	1	FALSE	2	FALSE	1.42711	0.82682	1.08626	0	FALSE	2	FALSE	0.152798	0.0885266	0.116304	1	FALSE	2
cg13763232	2-15	2.90531	1.47944	2.07322	0	FALSE	2	FALSE	1.00343	0.510966	0.716044	0	FALSE	2	FALSE	3.3024	1.68164	2.35658	0	FALSE	2	FALSE	2.47774	1.26171	1.76811	0	FALSE	2	FALSE	0.397736	0.202535	0.283823	0	FALSE	2	FALSE	3.20448	1.63178	2.28671	0	FALSE	2	FALSE	0.178075	0.090679	0.127073	1	FALSE	2
cg22502502	2-16	1.74716	2.04632	1.89083	0	FALSE	2	TRUE	1.60067	1.87474	1.7323	0	FALSE	2	TRUE	1.66925	1.95507	1.80652	0	FALSE	2	TRUE	1.55302	1.81893	1.68072	0	FALSE	2	TRUE	1.82311	2.13527	1.97303	0	FALSE	2	TRUE	1.62526	1.90354	1.7589	0	FALSE	2	TRUE	7.99332	9.36196	8.65062	1	TRUE	2
cg03386903	2-17	1.08799	0.992196	1.03899	0	FALSE	2	FALSE	1.0576	0.964483	1.00997	0	FALSE	2	FALSE	1.46328	1.33444	1.39737	0	FALSE	2	FALSE	1.25102	1.14087	1.19468	0	FALSE	2	FALSE	0.913508	0.833074	0.872364	0	FALSE	2	FALSE	0.951241	0.867485	0.908398	0	FALSE	2	FALSE	0.217197	0.198073	0.207415	0	FALSE	2
cg20955688	2-18	0.177762	1.09091	0.440367	0	FALSE	2	TRUE	0.981055	6.02068	2.43035	0	FALSE	2	TRUE	0.0982854	0.603173	0.243481	0	FALSE	2	TRUE	0.129527	0.794898	0.320874	0	FALSE	2	TRUE	0.644823	3.95725	1.59741	0	FALSE	2	TRUE	0.174733	1.07233	0.432863	0	FALSE	2	TRUE	1.197	7.34595	2.96532	0	FALSE	2
cg04586563	2-19	0.851153	1.48278	1.12342	0	FALSE	2	FALSE	0.917148	1.59775	1.21053	0	FALSE	2	FALSE	1.19442	2.08079	1.5765	0	FALSE	2	FALSE	0.699388	1.2184	0.92311	0	FALSE	2	FALSE	0.738734	1.28694	0.975042	0	FALSE	2	FALSE	0.79115	1.37825	1.04422	0	FALSE	2	FALSE	0.19859	0.345961	0.262115	0	FALSE	2
cg16080552	2-20	2.48322	1.50552	1.93353	0	FALSE	2	FALSE	3.3854	2.05249	2.636	0	FALSE	2	FALSE	0.838856	0.508579	0.653165	0	FALSE	2	FALSE	1.55733	0.944171	1.21259	0	FALSE	2	FALSE	1.68959	1.02436	1.31558	0	FALSE	2	FALSE	6.24031	3.78335	4.85894	0	FALSE	2	FALSE	0.404506	0.245243	0.314964	0	FALSE	2
cg07433453	2-21	1.5156	0.447322	0.823385	0	FALSE	2	FALSE	1.70516	0.50327	0.926367	0	FALSE	2	FALSE	1.8753	0.553484	1.0188	0	FALSE	2	FALSE	1.42406	0.420303	0.773651	0	FALSE	2	FALSE	0.978438	0.288781	0.531558	0	FALSE	2	FALSE	1.63688	0.483116	0.88927	0	FALSE	2	FALSE	0.11122	0.0328261	0.0604229	1	TRUE	2
cg06871974	2-22	0.395732	0.62707	0.498148	0	FALSE	2	FALSE	0.449235	0.711849	0.565497	0	FALSE	2	FALSE	0.535325	0.848266	0.673868	0	FALSE	2	FALSE	0.390908	0.619426	0.492076	0	FALSE	2	FALSE	0.139638	0.221268	0.175777	0	FALSE	2	FALSE	0.202764	0.321296	0.255239	0	FALSE	2	FALSE	0.0367951	0.0583049	0.0463178	1	FALSE	2
cg24697329	2-23	0.207668	0.189726	0.198494	0	FALSE	2	FALSE	0.237227	0.216731	0.226748	0	FALSE	2	FALSE	0.0945224	0.086356	0.0903469	1	TRUE	2	FALSE	0.132123	0.120708	0.126286	1	TRUE	2	FALSE	0.100328	0.0916599	0.095896	1	FALSE	2	FALSE	0.810399	0.740383	0.7746	0	FALSE	2	FALSE	1.55928	1.42456	1.4904	0	FALSE	2
cg13745870	2-24	0.437735	0.801537	0.592335	0	FALSE	2	FALSE	0.473109	0.866309	0.640202	0	FALSE	2	FALSE	0.18553	0.339724	0.251056	0	FALSE	2	FALSE	0.27338	0.500587	0.369933	0	FALSE	2	FALSE	1.66557	3.04982	2.25382	0	FALSE	2	FALSE	0.307023	0.56219	0.415458	0	FALSE	2	FALSE	1.54286	2.82514	2.08778	0	FALSE	2
cg05782292	2-25	0.300094	0.475525	0.377759	0	FALSE	2	FALSE	0.951373	1.50753	1.19759	0	FALSE	2	FALSE	0.794071	1.25827	0.999579	0	FALSE	2	FALSE	0.636347	1.00835	0.801036	0	FALSE	2	FALSE	0.715669	1.13404	0.900887	0	FALSE	2	FALSE	0.428103	0.678366	0.538897	0	FALSE	2	FALSE	0.0441537	0.0699653	0.0555808	1	FALSE	2
cg02723533	2-26	2.16558	0.316104	0.827374	0	FALSE	2	FALSE	2.93205	0.427984	1.12021	0	FALSE	2	FALSE	1.84649	0.269528	0.705465	0	FALSE	2	FALSE	1.81057	0.264283	0.691739	0	FALSE	2	FALSE	0.21977	0.0320792	0.0839645	0	FALSE	2	FALSE	1.88369	0.274958	0.719678	0	FALSE	2	FALSE	0.0889559	0.0129846	0.0339862	1	FALSE	2
cg15426734	2-27	2.74688	1.87855	2.27159	0	FALSE	2	FALSE	2.509	1.71587	2.07488	0	FALSE	2	FALSE	2.49118	1.70368	2.06014	0	FALSE	2	FALSE	2.7809	1.90182	2.29973	0	FALSE	2	FALSE	0.897111	0.61352	0.741886	0	FALSE	2	FALSE	11.0759	7.57461	9.15944	1	FALSE	2	FALSE	0.894125	0.611478	0.739417	0	FALSE	2
cg17733331	2-28	1.19271	1.16628	1.17942	0	FALSE	2	FALSE	1.86132	1.82007	1.84058	0	FALSE	2	FALSE	1.4042	1.37307	1.38855	0	FALSE	2	FALSE	1.98453	1.94055	1.96242	0	FALSE	2	FALSE	0.726299	0.710201	0.718205	0	FALSE	2	FALSE	1.62572	1.58969	1.60761	0	FALSE	2	FALSE	0.613408	0.599812	0.606572	0	FALSE	2
cg04084157	2-29	0.618752	0.472764	0.540855	0	FALSE	2	FALSE	1.03202	0.788527	0.902095	0	FALSE	2	FALSE	1.55877	1.191	1.36253	0	FALSE	2	FALSE	1.23704	0.945177	1.08131	0	FALSE	2	FALSE	0.641266	0.489966	0.560534	0	FALSE	2	FALSE	0.556634	0.425303	0.486557	0	FALSE	2	FALSE	0.390931	0.298695	0.341715	0	FALSE	2
cg07186138	2-30	0.473101	0.335261	0.398261	0	FALSE	2	FALSE	0.448591	0.317892	0.377629	0	FALSE	2	FALSE	0.659339	0.467238	0.555039	0	FALSE	2	FALSE	0.538984	0.381949	0.453723	0	FALSE	2	FALSE	0.682394	0.483576	0.574447	0	FALSE	2	FALSE	1.33758	0.947872	1.12599	0	FALSE	2	FALSE	6.13026	4.34418	5.16052	1	FALSE	2
cg04482110	2-31	1.36312	1.17486	1.26549	0	FALSE	2	FALSE	1.6322	1.40678	1.5153	0	FALSE	2	FALSE	1.35536	1.16817	1.25829	0	FALSE	2	FALSE	1.31103	1.12997	1.21714	0	FALSE	2	FALSE	1.17897	1.01614	1.09453	0	FALSE	2	FALSE	1.96763	1.69588	1.82671	0	FALSE	2	FALSE	15.6256	13.4675	14.5065	1	FALSE	2
cg20716119	2-32	2.28926	2.04379	2.16305	0	FALSE	2	FALSE	1.03053	0.920024	0.973709	0	FALSE	2	FALSE	3.41379	3.04773	3.22557	0	FALSE	2	FALSE	3.68045	3.28579	3.47753	0	FALSE	2	FALSE	0.722226	0.644782	0.682406	0	FALSE	2	FALSE	3.77874	3.37355	3.5704	0	FALSE	2	FALSE	0.709297	0.63324	0.67019	0	FALSE	2
cg20916523	2-33	1.89048	2.25444	2.06445	0	FALSE	2	FALSE	5.48324	6.53891	5.98785	1	TRUE	2	FALSE	3.21325	3.83188	3.50896	0	FALSE	2	FALSE	2.4248	2.89164	2.64795	0	FALSE	2	FALSE	0.226805	0.270471	0.247677	0	FALSE	2	FALSE	1.09857	1.31008	1.19967	0	FALSE	2	FALSE	0.235755	0.281144	0.257451	0	FALSE	2
cg24719601	2-34	0.657116	0.748	0.701087	0	FALSE	2	FALSE	0.82601	0.940253	0.881282	0	FALSE	2	FALSE	0.818593	0.93181	0.873369	0	FALSE	2	FALSE	0.464276	0.528488	0.495343	0	FALSE	2	FALSE	4.64679	5.28948	4.95773	0	FALSE	2	FALSE	2.96282	3.3726	3.16108	0	FALSE	2	FALSE	0.281095	0.319973	0.299905	0	FALSE	2
cg15143643	2-35	0.636786	1.2998	0.909777	0	FALSE	2	FALSE	0.649368	1.32548	0.927753	0	FALSE	2	FALSE	0.598039	1.22071	0.854419	0	FALSE	2	FALSE	0.534334	1.09068	0.763404	0	FALSE	2	FALSE	0.664583	1.35654	0.949491	0	FALSE	2	FALSE	0.61644	1.25827	0.880708	0	FALSE	2	FALSE	0.12736	0.259966	0.181959	0	FALSE	2
cg08519905	2-36	1.45043	0.868629	1.12245	0	FALSE	2	FALSE	1.85222	1.10925	1.43338	0	FALSE	2	FALSE	1.10955	0.664481	0.858646	0	FALSE	2	FALSE	1.53505	0.919305	1.18793	0	FALSE	2	FALSE	0.721946	0.432356	0.558693	0	FALSE	2	FALSE	1.43061	0.856758	1.10711	0	FALSE	2	FALSE	0.305046	0.182684	0.236066	0	FALSE	2
cg23352695	2-37	0.751398	0.968135	0.85291	0	FALSE	2	TRUE	1.82313	2.349	2.06943	0	FALSE	2	TRUE	0.413357	0.532587	0.4692	0	FALSE	2	TRUE	0.464762	0.59882	0.527549	0	FALSE	2	TRUE	2.40174	3.09451	2.72621	0	FALSE	2	TRUE	0.664898	0.856684	0.754723	0	FALSE	2	TRUE	3.23878	4.17298	3.67632	0	FALSE	2
cg12598178	2-38	0.42691	1.42012	0.77863	0	FALSE	2	FALSE	0.592449	1.97079	1.08055	0	FALSE	2	FALSE	0.277288	0.922402	0.505738	0	FALSE	2	FALSE	0.349091	1.16126	0.636699	0	FALSE	2	FALSE	0.0562894	0.187248	0.102665	1	FALSE	2	FALSE	0.414772	1.37974	0.756491	0	FALSE	2	FALSE	0.0320296	0.106547	0.058418	1	FALSE	2
cg02613386	2-39	1.36195	1.54724	1.45164	0	FALSE	2	FALSE	5.74706	6.52896	6.12554	1	FALSE	2	FALSE	3.24183	3.68289	3.45533	0	FALSE	2	FALSE	2.72808	3.09925	2.90775	0	FALSE	2	FALSE	0.498672	0.566517	0.531513	0	FALSE	2	FALSE	2.12063	2.40915	2.26029	0	FALSE	2	FALSE	0.490703	0.557464	0.52302	0	FALSE	2
cg11102782	2-40	1.04415	1.99749	1.44419	0	FALSE	2	FALSE	1.27544	2.43994	1.76408	0	FALSE	2	FALSE	1.05007	2.00881	1.45238	0	FALSE	2	FALSE	2.35688	4.50876	3.25985	0	FALSE	2	FALSE	0.509771	0.975204	0.705075	0	FALSE	2	FALSE	1.04946	2.00764	1.45153	0	FALSE	2	FALSE	0.315367	0.603304	0.436191	0	FALSE	2
cg18983672	2-41	1.26193	0.731007	0.960456	0	FALSE	2	FALSE	1.99961	1.15833	1.52191	0	FALSE	2	FALSE	1.7598	1.01941	1.33939	0	FALSE	2	FALSE	1.22122	0.707428	0.929477	0	FALSE	2	FALSE	1.2405	0.718594	0.944148	0	FALSE	2	FALSE	1.21884	0.706046	0.927662	0	FALSE	2	FALSE	0.431803	0.250134	0.328647	0	FALSE	2
cg02916816	2-42	0.797855	1.38899	1.05272	0	FALSE	2	FALSE	0.705545	1.22828	0.930919	0	FALSE	2	FALSE	0.731881	1.27413	0.965668	0	FALSE	2	FALSE	0.697797	1.2148	0.920697	0	FALSE	2	FALSE	0.592287	1.03111	0.781482	0	FALSE	2	FALSE	1.746	3.03962	2.30373	0	FALSE	2	FALSE	0.378367	0.658701	0.49923	0	FALSE	2
cg09874127	2-43	0.736687	0.651218	0.692635	0	FALSE	2	TRUE	0.77364	0.683884	0.727379	0	FALSE	2	TRUE	0.939749	0.830721	0.883555	0	FALSE	2	TRUE	0.850047	0.751426	0.799217	0	FALSE	2	TRUE	0.914435	0.808344	0.859755	0	FALSE	2	TRUE	0.941352	0.832138	0.885062	0	FALSE	2	TRUE	3.03115	2.67948	2.84989	0	FALSE	2
cg01683883	2-44	3.50655	2.34476	2.86741	0	FALSE	2	FALSE	1.21328	0.811296	0.992133	0	FALSE	2	FALSE	7.5092	5.02126	6.14049	1	FALSE	2	FALSE	2.85595	1.90972	2.3354	0	FALSE	2	FALSE	14.5013	9.69673	11.8581	1	FALSE	2	FALSE	11.7066	7.82795	9.57279	1	FALSE	2	FALSE	0.530809	0.354942	0.434058	0	FALSE	2
cg17580045	2-45	0.715074	0.65942	0.686683	0	FALSE	2	FALSE	2.18622	2.01607	2.09942	0	FALSE	2	FALSE	0.850958	0.784728	0.817172	0	FALSE	2	FALSE	0.716951	0.661151	0.688486	0	FALSE	2	FALSE	0.873138	0.805181	0.838471	0	FALSE	2	FALSE	0.842254	0.776701	0.808814	0	FALSE	2	FALSE	0.372487	0.343497	0.357699	0	FALSE	2
cg24516901	2-46	4.21092	0.495492	1.44446	0	FALSE	2	FALSE	17.6964	2.08231	6.07038	0	FALSE	2	FALSE	2.19377	0.258137	0.752525	0	FALSE	2	FALSE	2.2053	0.259494	0.756479	0	FALSE	2	FALSE	2.82924	0.332912	0.97051	0	FALSE	2	FALSE	4.77257	0.56158	1.63713	0	FALSE	2	FALSE	23.4674	2.76136	8.04996	0	FALSE	2
cg04456238	3-01	3.75052	2.00872	2.74477	0	FALSE	3	FALSE	1.20037	0.6429	0.878475	0	FALSE	3	FALSE	0.234762	0.125735	0.171807	0	FALSE	3	FALSE	0.445275	0.238482	0.325868	0	FALSE	3	FALSE	5.39269	2.88823	3.94656	0	FALSE	3	FALSE	1.49628	0.801385	1.09503	0	FALSE	3	FALSE	0.186343	0.0998022	0.136372	1	FALSE	3
cg05222924	3-02	1.05265	2.06012	1.47261	0	FALSE	3	FALSE	0.303996	0.594943	0.425277	0	FALSE	3	FALSE	0.068595	0.134245	0.0959612	1	FALSE	3	FALSE	0.0923926	0.180819	0.129253	1	FALSE	3	FALSE	2.16612	4.23925	3.0303	0	FALSE	3	FALSE	0.640606	1.25371	0.896178	0	FALSE	3	FALSE	0.0886468	0.173488	0.124013	1	FALSE	3
cg27223047	3-03	1.05436	0.494118	0.721789	0	FALSE	3	FALSE	0.871221	0.40829	0.596415	0	FALSE	3	FALSE	0.774303	0.36287	0.530068	0	FALSE	3	FALSE	3.53902	1.65853	2.42272	0	FALSE	3	FALSE	0.800872	0.375322	0.548256	0	FALSE	3	FALSE	1.40054	0.656349	0.95877	0	FALSE	3	FALSE	0.735985	0.344913	0.503836	0	FALSE	3
cg24264506	3-04	3.90169	1.76407	2.62352	0	FALSE	3	FALSE	12.6577	5.72294	8.51114	1	FALSE	3	FALSE	0.291697	0.131885	0.196139	0	FALSE	3	FALSE	0.464711	0.21011	0.312474	0	FALSE	3	FALSE	0.417628	0.188822	0.280815	0	FALSE	3	FALSE	0.76928	0.347814	0.517268	0	FALSE	3	FALSE	0.75269	0.340313	0.506113	0	FALSE	3
cg25168545	3-05	0.841192	0.617353	0.720633	0	FALSE	3	FALSE	1.83264	1.34498	1.56999	0	FALSE	3	FALSE	0.31012	0.227597	0.265674	0	FALSE	3	FALSE	0.394652	0.289636	0.33809	0	FALSE	3	FALSE	4.40544	3.23316	3.77406	0	FALSE	3	FALSE	1.63896	1.20283	1.40406	0	FALSE	3	FALSE	4.1771	3.06558	3.57844	0	FALSE	3
cg08368934	3-06	1.34768	0.835645	1.06122	0	FALSE	3	FALSE	2.81423	1.74499	2.21603	0	FALSE	3	FALSE	0.400798	0.24852	0.315605	0	FALSE	3	FALSE	0.462499	0.286778	0.36419	0	FALSE	3	FALSE	3.44361	2.13525	2.71163	0	FALSE	3	FALSE	2.47017	1.53166	1.94511	0	FALSE	3	FALSE	3.57354	2.21582	2.81395	0	FALSE	3
cg10895543	3-07	8.51604	20.2338	13.1268	1	TRUE	3	TRUE	16.7843	39.879	25.8716	1	TRUE	3	TRUE	17.9759	42.7102	27.7084	1	TRUE	3	TRUE	2.44041	5.79834	3.76169	0	FALSE	3	TRUE	0.691541	1.64308	1.06595	0	FALSE	3	TRUE	3.26281	7.75232	5.02935	0	FALSE	3	TRUE	0.572843	1.36106	0.88299	0	FALSE	3
cg18236477	3-08	1.64543	0.977394	1.26816	0	FALSE	3	FALSE	5.33985	3.1719	4.11551	0	FALSE	3	FALSE	14.4034	8.55571	11.101	1	FALSE	3	FALSE	2.9817	1.77114	2.29805	0	FALSE	3	FALSE	0.727254	0.431992	0.560507	0	FALSE	3	FALSE	1.02458	0.608608	0.789665	0	FALSE	3	FALSE	0.724228	0.430195	0.558175	0	FALSE	3
cg19779211	3-09	0.768444	0.83905	0.802971	0	FALSE	3	FALSE	1.72328	1.88162	1.80071	0	FALSE	3	FALSE	3.12853	3.41598	3.2691	0	FALSE	3	FALSE	2.74842	3.00095	2.87191	0	FALSE	3	FALSE	0.815211	0.890114	0.851839	0	FALSE	3	FALSE	1.49067	1.62764	1.55765	0	FALSE	3	FALSE	0.925072	1.01007	0.966637	0	FALSE	3
cg06516124	3-10	0.664536	2.19158	1.20681	0	FALSE	3	FALSE	0.462647	1.52576	0.840173	0	FALSE	3	FALSE	0.0816732	0.26935	0.14832	0	FALSE	3	FALSE	0.0932243	0.307445	0.169297	0	FALSE	3	FALSE	1.63379	5.38808	2.96699	0	FALSE	3	FALSE	0.558662	1.84241	1.01454	0	FALSE	3	FALSE	0.104385	0.34425	0.189564	0	FALSE	3
cg22511262	3-11	4.13126	1.27039	2.29092	0	FALSE	3	FALSE	2.06278	0.63432	1.14388	0	FALSE	3	FALSE	0.773144	0.237747	0.428733	0	FALSE	3	FALSE	0.824796	0.25363	0.457377	0	FALSE	3	FALSE	19.4036	5.96674	10.7599	1	FALSE	3	FALSE	5.31422	1.63416	2.94691	0	FALSE	3	FALSE	0.987005	0.303511	0.547327	0	FALSE	3
cg09945801	3-12	2.34055	1.96472	2.14441	0	FALSE	3	FALSE	1.51747	1.27381	1.39031	0	FALSE	3	FALSE	0.762141	0.639761	0.698275	0	FALSE	3	FALSE	1.56897	1.31703	1.43749	0	FALSE	3	FALSE	1.87512	1.57403	1.71799	0	FALSE	3	FALSE	2.35284	1.97503	2.15568	0	FALSE	3	FALSE	0.664371	0.55769	0.608697	0	FALSE	3
cg27652350	3-13	0.603943	0.728263	0.663196	0	FALSE	3	TRUE	3.97869	4.79769	4.36904	0	FALSE	3	TRUE	0.11825	0.142592	0.129852	1	TRUE	3	TRUE	0.244298	0.294585	0.268266	0	FALSE	3	TRUE	7.2477	8.73962	7.95878	1	TRUE	3	TRUE	0.434961	0.524497	0.477635	0	FALSE	3	TRUE	0.155382	0.187366	0.170626	1	FALSE	3
cg23240895	3-14	1.53707	0.72296	1.05415	0	FALSE	3	FALSE	1.29405	0.608656	0.887485	0	FALSE	3	FALSE	0.289767	0.136292	0.198728	0	FALSE	3	FALSE	0.365133	0.17174	0.250415	0	FALSE	3	FALSE	1.27716	0.60071	0.8759	0	FALSE	3	FALSE	0.753551	0.354432	0.516801	0	FALSE	3	FALSE	1.71492	0.806615	1.17613	0	FALSE	3
cg14407437	3-15	1.71974	1.09299	1.371	0	FALSE	3	FALSE	1.37029	0.870895	1.09242	0	FALSE	3	FALSE	0.701163	0.445628	0.55898	0	FALSE	3	FALSE	1.53185	0.973573	1.22121	0	FALSE	3	FALSE	1.49997	0.953313	1.1958	0	FALSE	3	FALSE	1.67931	1.06729	1.33877	0	FALSE	3	FALSE	1.2417	0.78917	0.989905	0	FALSE	3
cg17457560	3-16	2.02316	0.980721	1.4086	0	FALSE	3	FALSE	1.50239	0.728279	1.04602	0	FALSE	3	FALSE	1.08042	0.523733	0.752233	0	FALSE	3	FALSE	3.53727	1.71468	2.46278	0	FALSE	3	FALSE	1.19855	0.580996	0.834479	0	FALSE	3	FALSE	2.04925	0.993371	1.42677	0	FALSE	3	FALSE	0.995588	0.482609	0.693166	0	FALSE	3
cg08303146	3-17	0.803986	0.445428	0.59843	0	FALSE	3	FALSE	1.73672	0.962184	1.29269	0	FALSE	3	FALSE	1.91611	1.06157	1.42621	0	FALSE	3	FALSE	2.12198	1.17563	1.57945	0	FALSE	3	FALSE	1.25205	0.693666	0.931935	0	FALSE	3	FALSE	2.00686	1.11185	1.49376	0	FALSE	3	FALSE	1.10575	0.612615	0.823043	0	FALSE	3
cg04743872	3-18	0.638619	1.09198	0.835078	0	FALSE	3	FALSE	0.58602	1.00204	0.766299	0	FALSE	3	FALSE	0.422054	0.721672	0.551892	0	FALSE	3	FALSE	0.96791	1.65503	1.26567	0	FALSE	3	FALSE	0.394332	0.674269	0.515641	0	FALSE	3	FALSE	2.62394	4.48668	3.43115	0	FALSE	3	FALSE	0.502472	0.859178	0.657049	0	FALSE	3
cg15201877	3-19	0.493473	0.474409	0.483847	0	FALSE	3	FALSE	0.442843	0.425736	0.434205	0	FALSE	3	FALSE	0.269714	0.259295	0.264453	0	FALSE	3	FALSE	0.81784	0.786246	0.801888	0	FALSE	3	FALSE	0.259889	0.24985	0.25482	0	FALSE	3	FALSE	2.31143	2.22214	2.26634	0	FALSE	3	FALSE	0.213787	0.205528	0.209617	0	FALSE	3
cg05749161	3-20	1.45328	0.817985	1.0903	0	FALSE	3	FALSE	1.86365	1.04897	1.39818	0	FALSE	3	FALSE	1.82198	1.02551	1.36691	0	FALSE	3	FALSE	5.57532	3.1381	4.18281	0	FALSE	3	FALSE	2.09006	1.1764	1.56804	0	FALSE	3	FALSE	2.68656	1.51214	2.01555	0	FALSE	3	FALSE	2.47742	1.39443	1.85865	0	FALSE	3
cg15120942	3-21	0.784122	0.887123	0.834034	0	FALSE	3	FALSE	0.928448	1.05041	0.987548	0	FALSE	3	FALSE	0.424672	0.480456	0.451704	0	FALSE	3	FALSE	1.16311	1.31589	1.23714	0	FALSE	3	FALSE	0.357487	0.404447	0.380243	0	FALSE	3	FALSE	0.806415	0.912345	0.857746	0	FALSE	3	FALSE	0.415918	0.470552	0.442392	0	FALSE	3
cg01920232	3-22	0.458329	1.05828	0.696447	0	FALSE	3	FALSE	0.36873	0.851395	0.560299	0	FALSE	3	FALSE	0.424795	0.980848	0.645492	0	FALSE	3	FALSE	0.934535	2.15783	1.42006	0	FALSE	3	FALSE	1.06155	2.45111	1.61306	0	FALSE	3	FALSE	0.39808	0.919163	0.604897	0	FALSE	3	FALSE	0.402048	0.928325	0.610927	0	FALSE	3
cg26111757	3-23	0.914952	0.550635	0.709792	0	FALSE	3	FALSE	0.475775	0.28633	0.369092	0	FALSE	3	FALSE	0.224893	0.135345	0.174465	0	FALSE	3	FALSE	0.331867	0.199724	0.257452	0	FALSE	3	FALSE	1.99064	1.19801	1.54428	0	FALSE	3	FALSE	1.35377	0.814726	1.05022	0	FALSE	3	FALSE	1.88662	1.1354	1.46358	0	FALSE	3
cg23282559	3-24	4.21971	2.65864	3.34943	0	FALSE	3	FALSE	11.3717	7.16476	9.02637	1	TRUE	3	FALSE	1.24738	0.785915	0.990118	0	FALSE	3	FALSE	3.16192	1.99217	2.5098	0	FALSE	3	FALSE	3.09905	1.95256	2.45989	0	FALSE	3	FALSE	28.6694	18.0632	22.7565	1	TRUE	3	FALSE	1.79747	1.1325	1.42676	0	FALSE	3
cg26385743	3-25	1.21499	0.840317	1.01043	0	FALSE	3	FALSE	1.53704	1.06305	1.27826	0	FALSE	3	FALSE	1.04117	0.720099	0.865878	0	FALSE	3	FALSE	1.79035	1.23825	1.48892	0	FALSE	3	FALSE	0.0497211	0.0343884	0.0413501	1	FALSE	3	FALSE	0.286485	0.19814	0.238252	0	FALSE	3	FALSE	0.0902603	0.0624264	0.0750641	1	FALSE	3
cg21033855	3-26	0.707974	1.60358	1.0655	0	FALSE	3	FALSE	0.57087	1.29304	0.85916	0	FALSE	3	FALSE	0.393734	0.89182	0.592571	0	FALSE	3	FALSE	0.757	1.71463	1.13929	0	FALSE	3	FALSE	0.316766	0.717485	0.476734	0	FALSE	3	FALSE	0.861081	1.95037	1.29593	0	FALSE	3	FALSE	0.342136	0.774948	0.514915	0	FALSE	3
cg19427610	3-27	1.11249	0.940932	1.02312	0	FALSE	3	FALSE	1.24203	1.05049	1.14225	0	FALSE	3	FALSE	1.56146	1.32067	1.43603	0	FALSE	3	FALSE	2.84275	2.40436	2.61438	0	FALSE	3	FALSE	0.969052	0.819612	0.891205	0	FALSE	3	FALSE	1.51987	1.28548	1.39777	0	FALSE	3	FALSE	0.819377	0.693018	0.753554	0	FALSE	3
cg04720330	3-28	1.67145	1.85808	1.76229	0	FALSE	3	FALSE	3.31404	3.68407	3.49416	0	FALSE	3	FALSE	0.906179	1.00736	0.955431	0	FALSE	3	FALSE	1.66882	1.85515	1.75952	0	FALSE	3	FALSE	3.39707	3.77638	3.58171	0	FALSE	3	FALSE	3.25778	3.62154	3.43485	0	FALSE	3	FALSE	1.06121	1.1797	1.11889	0	FALSE	3
cg27038439	3-29	1.11636	1.85271	1.43815	0	FALSE	3	FALSE	1.48107	2.45799	1.908	0	FALSE	3	FALSE	1.72275	2.85908	2.21934	0	FALSE	3	FALSE	0.919511	1.52602	1.18457	0	FALSE	3	FALSE	1.54271	2.56028	1.9874	0	FALSE	3	FALSE	1.10044	1.82629	1.41765	0	FALSE	3	FALSE	0.180584	0.299698	0.232639	0	FALSE	3
cg00250430	3-30	1.77814	2.46946	2.09548	0	FALSE	3	TRUE	4.56198	6.33563	5.37615	0	FALSE	3	TRUE	0.534969	0.74296	0.630445	0	FALSE	3	TRUE	0.581059	0.806969	0.68476	0	FALSE	3	TRUE	0.468338	0.650423	0.551922	0	FALSE	3	TRUE	1.6467	2.28692	1.94059	0	FALSE	3	TRUE	0.693362	0.962935	0.817106	0	FALSE	3
cg12177743	3-31	5.25999	3.39458	4.22557	0	FALSE	3	FALSE	10.1284	6.53645	8.13657	1	FALSE	3	FALSE	0.739016	0.47693	0.593682	0	FALSE	3	FALSE	1.25398	0.809268	1.00738	0	FALSE	3	FALSE	0.999925	0.64531	0.803281	0	FALSE	3	FALSE	1.48645	0.959291	1.19413	0	FALSE	3	FALSE	2.26285	1.46035	1.81784	0	FALSE	3
cg23211240	3-32	1.56192	1.83882	1.69472	0	FALSE	3	FALSE	1.4988	1.76451	1.62623	0	FALSE	3	FALSE	0.6381	0.751223	0.692355	0	FALSE	3	FALSE	1.31221	1.54484	1.42378	0	FALSE	3	FALSE	0.753893	0.887544	0.817994	0	FALSE	3	FALSE	3.35298	3.94739	3.63807	0	FALSE	3	FALSE	0.682963	0.804039	0.741033	0	FALSE	3
cg06121469	3-33	0.234142	0.646574	0.389089	0	FALSE	3	FALSE	0.488455	1.34885	0.811696	0	FALSE	3	FALSE	0.312359	0.862566	0.519066	0	FALSE	3	FALSE	0.623355	1.72137	1.03587	0	FALSE	3	FALSE	0.267667	0.739151	0.444799	0	FALSE	3	FALSE	0.358758	0.990695	0.596171	0	FALSE	3	FALSE	0.425865	1.17601	0.707686	0	FALSE	3
cg24820809	3-34	0.598843	1.09515	0.809828	0	FALSE	3	FALSE	0.68255	1.24823	0.923027	0	FALSE	3	FALSE	0.434099	0.793867	0.58704	0	FALSE	3	FALSE	0.787757	1.44063	1.0653	0	FALSE	3	FALSE	0.536646	0.981402	0.725717	0	FALSE	3	FALSE	0.386084	0.706059	0.522109	0	FALSE	3	FALSE	0.14639	0.267713	0.197966	0	FALSE	3
cg25094569	3-35	4.19442	8.07337	5.8192	0	FALSE	3	FALSE	1.23751	2.38194	1.71688	0	FALSE	3	FALSE	0.338152	0.650871	0.469141	0	FALSE	3	FALSE	0.480223	0.924327	0.666245	0	FALSE	3	FALSE	0.243308	0.468315	0.337557	0	FALSE	3	FALSE	1.95002	3.75337	2.70539	0	FALSE	3	FALSE	0.545395	1.04977	0.756663	0	FALSE	3
cg01663469	3-36	0.776445	1.72753	1.15816	0	FALSE	3	FALSE	0.67595	1.50393	1.00826	0	FALSE	3	FALSE	0.467484	1.04012	0.697308	0	FALSE	3	FALSE	0.648354	1.44254	0.967095	0	FALSE	3	FALSE	0.644561	1.4341	0.961438	0	FALSE	3	FALSE	1.8535	4.1239	2.76472	0	FALSE	3	FALSE	0.651104	1.44866	0.971198	0	FALSE	3
cg12966875	3-37	0.295204	0.238942	0.265588	0	FALSE	3	FALSE	1.32242	1.07038	1.18975	0	FALSE	3	FALSE	0.166993	0.135166	0.150239	1	FALSE	3	FALSE	0.265727	0.215083	0.239068	0	FALSE	3	FALSE	0.284152	0.229996	0.255644	0	FALSE	3	FALSE	0.54176	0.438508	0.487407	0	FALSE	3	FALSE	1.11715	0.904231	1.00507	0	FALSE	3
cg20786074	3-38	1.68536	1.50785	1.59414	0	FALSE	3	TRUE	2.84693	2.54708	2.69283	0	FALSE	3	TRUE	0.924593	0.827209	0.874547	0	FALSE	3	TRUE	0.764229	0.683736	0.722863	0	FALSE	3	TRUE	9.9211	8.87615	9.3841	1	TRUE	3	TRUE	4.2943	3.842	4.06186	0	FALSE	3	TRUE	0.653523	0.58469	0.618149	0	FALSE	3
cg12181621	3-39	0.282061	1.0138	0.534745	0	FALSE	3	FALSE	0.593084	2.13169	1.1244	0	FALSE	3	FALSE	0.72174	2.5941	1.36831	0	FALSE	3	FALSE	0.564401	2.02859	1.07002	0	FALSE	3	FALSE	0.630096	2.26471	1.19457	0	FALSE	3	FALSE	0.5522	1.98474	1.04689	0	FALSE	3	FALSE	0.352775	1.26796	0.668808	0	FALSE	3
cg01717706	3-40	0.961862	0.39153	0.613676	0	FALSE	3	FALSE	1.38086	0.562085	0.880999	0	FALSE	3	FALSE	0.893685	0.363779	0.570179	0	FALSE	3	FALSE	1.60691	0.654102	1.02522	0	FALSE	3	FALSE	1.29383	0.526658	0.825472	0	FALSE	3	FALSE	2.39845	0.9763	1.53023	0	FALSE	3	FALSE	1.2434	0.506133	0.793301	0	FALSE	3
cg16204289	3-41	0.865216	0.769724	0.816075	0	FALSE	3	FALSE	1.06574	0.948114	1.00521	0	FALSE	3	FALSE	0.310816	0.276512	0.293163	0	FALSE	3	FALSE	0.313123	0.278565	0.295339	0	FALSE	3	FALSE	1.27198	1.13159	1.19974	0	FALSE	3	FALSE	1.01116	0.899559	0.953727	0	FALSE	3	FALSE	1.30772	1.16339	1.23344	0	FALSE	3
cg12567315	3-42	0.355006	0.83303	0.543811	0	FALSE	3	TRUE	0.693681	1.62774	1.06261	0	FALSE	3	TRUE	0.362845	0.851423	0.555819	0	FALSE	3	TRUE	1.46849	3.44584	2.24948	0	FALSE	3	TRUE	0.293634	0.68902	0.4498	0	FALSE	3	TRUE	0.448746	1.05299	0.687405	0	FALSE	3	TRUE	0.359373	0.843277	0.550501	0	FALSE	3
cg06493994	3-43	0.364583	0.518586	0.434819	0	FALSE	3	FALSE	0.581186	0.826682	0.693149	0	FALSE	3	FALSE	1.2059	1.71528	1.43822	0	FALSE	3	FALSE	1.08313	1.54065	1.29179	0	FALSE	3	FALSE	0.229541	0.326501	0.273761	0	FALSE	3	FALSE	0.428834	0.609976	0.511447	0	FALSE	3	FALSE	0.205065	0.291685	0.24457	0	FALSE	3
cg16741710	3-44	0.615482	0.832562	0.71584	0	FALSE	3	FALSE	0.549109	0.742779	0.638644	0	FALSE	3	FALSE	0.560318	0.757942	0.651681	0	FALSE	3	FALSE	1.33693	1.80847	1.55493	0	FALSE	3	FALSE	0.509672	0.689434	0.592778	0	FALSE	3	FALSE	0.678377	0.917641	0.788991	0	FALSE	3	FALSE	0.56794	0.768253	0.660547	0	FALSE	3
cg11399100	3-45	1.68354	0.979192	1.28394	0	FALSE	3	FALSE	2.74137	1.59445	2.09069	0	FALSE	3	FALSE	1.31987	0.76767	1.00659	0	FALSE	3	FALSE	1.806	1.05042	1.37733	0	FALSE	3	FALSE	1.32349	0.769775	1.00935	0	FALSE	3	FALSE	3.99271	2.32227	3.04502	0	FALSE	3	FALSE	1.25631	0.730704	0.958119	0	FALSE	3
cg06222851	3-46	1.17508	0.382884	0.670761	0	FALSE	3	FALSE	2.41385	0.786517	1.37787	0	FALSE	3	FALSE	4.04891	1.31928	2.3112	0	FALSE	3	FALSE	3.32678	1.08398	1.89899	0	FALSE	3	FALSE	1.44804	0.471824	0.826573	0	FALSE	3	FALSE	2.05861	0.670769	1.1751	0	FALSE	3	FALSE	1.60258	0.522178	0.914785	0	FALSE	3
cg20899053	3-47	1.62775	1.64938	1.63853	0	FALSE	3	FALSE	1.51019	1.53026	1.52019	0	FALSE	3	FALSE	0.972708	0.985635	0.97915	0	FALSE	3	FALSE	2.5622	2.59626	2.57917	0	FALSE	3	FALSE	1.63212	1.65381	1.64293	0	FALSE	3	FALSE	2.01603	2.04283	2.02939	0	FALSE	3	FALSE	1.37666	1.39496	1.38578	0	FALSE	3
cg19718882	3-48	3.26124	3.30423	3.28267	0	FALSE	3	FALSE	1.36039	1.37832	1.36933	0	FALSE	3	FALSE	0.364848	0.369657	0.367244	0	FALSE	3	FALSE	0.479531	0.485851	0.482681	0	FALSE	3	FALSE	0.650287	0.658858	0.654559	0	FALSE	3	FALSE	1.27719	1.29403	1.28558	0	FALSE	3	FALSE	0.204554	0.207251	0.205898	0	FALSE	3
cg15743985	3-49	0.729148	0.891136	0.806083	0	FALSE	3	FALSE	1.68624	2.06086	1.86417	0	FALSE	3	FALSE	0.659741	0.80631	0.729353	0	FALSE	3	FALSE	0.49992	0.610983	0.552669	0	FALSE	3	FALSE	3.27753	4.00566	3.62335	0	FALSE	3	FALSE	1.60091	1.95657	1.76983	0	FALSE	3	FALSE	3.3943	4.14838	3.75244	0	FALSE	3
cg24482053	3-50	1.31588	1.55526	1.43057	0	FALSE	3	FALSE	0.758623	0.896633	0.824746	0	FALSE	3	FALSE	0.695115	0.821572	0.755703	0	FALSE	3	FALSE	1.08319	1.28025	1.17761	0	FALSE	3	FALSE	0.909519	1.07498	0.988795	0	FALSE	3	FALSE	1.63738	1.93526	1.7801	0	FALSE	3	FALSE	0.873498	1.03241	0.949634	0	FALSE	3
cg23771603	3-51	1.04036	1.50741	1.2523	0	FALSE	3	FALSE	1.08438	1.57119	1.30528	0	FALSE	3	FALSE	0.607067	0.879596	0.730735	0	FALSE	3	FALSE	1.80449	2.61457	2.17209	0	FALSE	3	FALSE	0.602661	0.873213	0.725432	0	FALSE	3	FALSE	1.21755	1.76415	1.46559	0	FALSE	3	FALSE	0.563584	0.816593	0.678394	0	FALSE	3
cg22980079	3-52	1.55358	1.51829	1.53583	0	FALSE	3	FALSE	1.75352	1.71369	1.73349	0	FALSE	3	FALSE	3.82116	3.73437	3.77752	0	FALSE	3	FALSE	2.6331	2.57329	2.60302	0	FALSE	3	FALSE	0.308292	0.30129	0.304771	0	FALSE	3	FALSE	1.09512	1.07024	1.08261	0	FALSE	3	FALSE	1.30543	1.27578	1.29052	0	FALSE	3
cg06722633	3-53	0.890744	1.81588	1.2718	0	FALSE	3	FALSE	0.903099	1.84107	1.28944	0	FALSE	3	FALSE	1.83634	3.74358	2.62193	0	FALSE	3	FALSE	1.92609	3.92654	2.75007	0	FALSE	3	FALSE	0.467581	0.953216	0.667612	0	FALSE	3	FALSE	0.736028	1.50047	1.0509	0	FALSE	3	FALSE	0.462097	0.942035	0.659781	0	FALSE	3
cg09879797	3-54	0.253068	1.35904	0.586454	0	FALSE	3	FALSE	0.136193	0.731388	0.31561	0	FALSE	3	FALSE	0.153995	0.826991	0.356865	0	FALSE	3	FALSE	0.268867	1.44388	0.623067	0	FALSE	3	FALSE	0.129991	0.698083	0.301238	0	FALSE	3	FALSE	0.250743	1.34655	0.581066	0	FALSE	3	FALSE	0.132064	0.709216	0.306043	0	FALSE	3
cg22598563	3-55	1.86868	0.912857	1.30608	0	FALSE	3	FALSE	6.64547	3.24633	4.64472	0	FALSE	3	FALSE	4.54997	2.22267	3.18011	0	FALSE	3	FALSE	3.6065	1.76178	2.52069	0	FALSE	3	FALSE	0.872629	0.426282	0.609907	0	FALSE	3	FALSE	1.58144	0.77254	1.10532	0	FALSE	3	FALSE	0.846979	0.413752	0.591979	0	FALSE	3
cg06534422	3-56	0.490536	0.291976	0.378451	0	FALSE	3	FALSE	0.55262	0.32893	0.426349	0	FALSE	3	FALSE	0.584186	0.347719	0.450702	0	FALSE	3	FALSE	0.661009	0.393445	0.509971	0	FALSE	3	FALSE	0.449484	0.267542	0.346779	0	FALSE	3	FALSE	1.36965	0.815245	1.05669	0	FALSE	3	FALSE	0.690165	0.410799	0.532465	0	FALSE	3
cg07533148	3-57	0.338118	0.474317	0.400469	0	FALSE	3	FALSE	2.66479	3.73821	3.15619	0	FALSE	3	FALSE	1.06205	1.48986	1.2579	0	FALSE	3	FALSE	2.82943	3.96917	3.35119	0	FALSE	3	FALSE	0.330306	0.463358	0.391216	0	FALSE	3	FALSE	0.640737	0.898837	0.758893	0	FALSE	3	FALSE	0.37414	0.52485	0.443134	0	FALSE	3
cg16009558	3-58	2.38297	1.8641	2.10763	0	FALSE	3	FALSE	2.06155	1.61266	1.82335	0	FALSE	3	FALSE	2.16582	1.69423	1.91557	0	FALSE	3	FALSE	0.88999	0.696202	0.787155	0	FALSE	3	FALSE	16.2974	12.7488	14.4143	1	FALSE	3	FALSE	4.5294	3.54316	4.00604	0	FALSE	3	FALSE	0.573659	0.448749	0.507374	0	FALSE	3
cg06297145	3-59	1.54713	1.2706	1.40206	0	FALSE	3	FALSE	1.38426	1.13684	1.25447	0	FALSE	3	FALSE	1.09996	0.903354	0.996822	0	FALSE	3	FALSE	4.011	3.29407	3.6349	0	FALSE	3	FALSE	1.11892	0.918921	1.014	0	FALSE	3	FALSE	1.58496	1.30166	1.43634	0	FALSE	3	FALSE	0.946195	0.777072	0.857474	0	FALSE	3
cg01532103	3-60	4.73307	1.82989	2.94296	0	FALSE	3	FALSE	1.73868	0.672205	1.08109	0	FALSE	3	FALSE	1.56977	0.606901	0.976061	0	FALSE	3	FALSE	2.69513	1.04199	1.6758	0	FALSE	3	FALSE	36.5248	14.1211	22.7106	1	FALSE	3	FALSE	3.75751	1.45272	2.33637	0	FALSE	3	FALSE	1.43313	0.554074	0.8911	0	FALSE	3
cg26780333	3-61	1.208	0.786851	0.974944	0	FALSE	3	FALSE	0.765136	0.498385	0.617521	0	FALSE	3	FALSE	0.754994	0.491779	0.609336	0	FALSE	3	FALSE	1.7668	1.15084	1.42594	0	FALSE	3	FALSE	0.829517	0.54032	0.669481	0	FALSE	3	FALSE	3.34901	2.18144	2.7029	0	FALSE	3	FALSE	1.05415	0.68664	0.850777	0	FALSE	3
cg03218909	4-01	0.408213	0.725675	0.54427	0	FALSE	4	FALSE	2.58893	4.60231	3.45182	0	FALSE	4	FALSE	0.301819	0.536541	0.402416	0	FALSE	4	FALSE	0.295731	0.525717	0.394298	0	FALSE	4	FALSE	0.447355	0.795258	0.596459	0	FALSE	4	FALSE	0.367273	0.652897	0.489685	0	FALSE	4	FALSE	0.438969	0.78035	0.585277	0	FALSE	4
cg10062065	4-02	1.56397	1.61991	1.59169	0	FALSE	4	TRUE	0.082542	0.0854948	0.0840054	1	TRUE	4	TRUE	1.2423	1.28674	1.26433	0	FALSE	4	TRUE	1.03197	1.06889	1.05027	0	FALSE	4	TRUE	1.34308	1.39112	1.36689	0	FALSE	4	TRUE	1.47754	1.5304	1.50374	0	FALSE	4	TRUE	1.05172	1.08934	1.07036	0	FALSE	4
cg12008118	4-03	1.78544	1.61177	1.69638	0	FALSE	4	FALSE	0.177282	0.160037	0.168439	1	FALSE	4	FALSE	2.04637	1.84731	1.9443	0	FALSE	4	FALSE	1.66289	1.50113	1.57994	0	FALSE	4	FALSE	0.768691	0.693919	0.730349	0	FALSE	4	FALSE	1.49087	1.34585	1.4165	0	FALSE	4	FALSE	0.751878	0.678741	0.714374	0	FALSE	4
cg06454084	4-04	0.698984	1.20584	0.918076	0	FALSE	4	FALSE	0.100414	0.173228	0.131888	1	TRUE	4	FALSE	0.785697	1.35543	1.03197	0	FALSE	4	FALSE	0.706289	1.21844	0.92767	0	FALSE	4	FALSE	1.00329	1.73081	1.31777	0	FALSE	4	FALSE	0.401798	0.693156	0.527739	0	FALSE	4	FALSE	0.786984	1.35765	1.03366	0	FALSE	4
cg07935264	4-05	0.78813	0.442971	0.590863	0	FALSE	4	FALSE	5.05729	2.84247	3.79146	0	FALSE	4	FALSE	0.775163	0.435683	0.581141	0	FALSE	4	FALSE	0.739473	0.415624	0.554385	0	FALSE	4	FALSE	0.657999	0.369831	0.493303	0	FALSE	4	FALSE	0.727801	0.409063	0.545634	0	FALSE	4	FALSE	0.752204	0.422779	0.563929	0	FALSE	4
cg00476577	4-06	1.01823	1.23268	1.12033	0	FALSE	4	TRUE	5.9243	7.17203	6.51838	1	FALSE	4	TRUE	0.614676	0.744134	0.676314	0	FALSE	4	TRUE	0.681152	0.824611	0.749457	0	FALSE	4	TRUE	0.662433	0.801949	0.72886	0	FALSE	4	TRUE	0.566434	0.685732	0.623235	0	FALSE	4	TRUE	0.892026	1.0799	0.981476	0	FALSE	4
cg26205432	4-07	1.69898	1.01078	1.31046	0	FALSE	4	TRUE	0.475457	0.282865	0.366729	0	FALSE	4	TRUE	1.4307	0.851171	1.10353	0	FALSE	4	TRUE	1.7953	1.06808	1.38475	0	FALSE	4	TRUE	2.04245	1.21512	1.57538	0	FALSE	4	TRUE	1.72112	1.02395	1.32754	0	FALSE	4	TRUE	1.71681	1.02138	1.3242	0	FALSE	4
cg18808261	4-08	1.28363	1.2033	1.24282	0	FALSE	4	FALSE	4.04302	3.79	3.91447	0	FALSE	4	FALSE	0.695774	0.652232	0.673651	0	FALSE	4	FALSE	0.798268	0.748311	0.772886	0	FALSE	4	FALSE	0.778848	0.730108	0.754084	0	FALSE	4	FALSE	0.580829	0.54448	0.562361	0	FALSE	4	FALSE	0.95114	0.891617	0.920898	0	FALSE	4
cg19510698	4-09	0.978152	0.477791	0.683631	0	FALSE	4	TRUE	3.00077	1.46576	2.09724	0	FALSE	4	TRUE	0.471645	0.230381	0.329633	0	FALSE	4	TRUE	0.802237	0.391863	0.560685	0	FALSE	4	TRUE	2.72231	1.32975	1.90262	0	FALSE	4	TRUE	0.735825	0.359423	0.514269	0	FALSE	4	TRUE	0.266856	0.130349	0.186506	0	FALSE	4
cg05093686	4-10	1.43905	1.13342	1.27712	0	FALSE	4	FALSE	6.35403	5.00455	5.63906	1	TRUE	4	FALSE	0.613147	0.482926	0.544155	0	FALSE	4	FALSE	0.491434	0.387062	0.436136	0	FALSE	4	FALSE	1.34213	1.05708	1.19111	0	FALSE	4	FALSE	0.77288	0.608734	0.685914	0	FALSE	4	FALSE	0.555433	0.437468	0.492934	0	FALSE	4
cg08300860	4-11	1.05433	1.77636	1.36853	0	FALSE	4	FALSE	0.0682241	0.114946	0.0885554	1	FALSE	4	FALSE	0.784212	1.32126	1.01791	0	FALSE	4	FALSE	1.03985	1.75196	1.34973	0	FALSE	4	FALSE	0.201096	0.338812	0.261025	0	FALSE	4	FALSE	0.975347	1.64329	1.26601	0	FALSE	4	FALSE	0.370974	0.625026	0.481527	0	FALSE	4
cg07360076	4-12	2.46618	1.54946	1.9548	0	FALSE	4	FALSE	46.5643	29.2556	36.9089	1	FALSE	4	FALSE	1.34967	0.847979	1.06981	0	FALSE	4	FALSE	1.86661	1.17276	1.47956	0	FALSE	4	FALSE	1.01784	0.639491	0.806782	0	FALSE	4	FALSE	4.13868	2.60027	3.2805	0	FALSE	4	FALSE	0.9785	0.614777	0.775602	0	FALSE	4
cg14385738	4-13	0.18028	0.225928	0.201818	0	FALSE	4	FALSE	1.7763	2.22607	1.98851	0	FALSE	4	FALSE	0.177816	0.22284	0.199059	0	FALSE	4	FALSE	0.188091	0.235718	0.210563	0	FALSE	4	FALSE	2.41837	3.03072	2.70729	0	FALSE	4	FALSE	0.509374	0.638352	0.570228	0	FALSE	4	FALSE	1.64908	2.06664	1.84609	0	FALSE	4
cg04784315	4-14	2.53649	2.21763	2.37171	0	FALSE	4	FALSE	0.426342	0.372747	0.398645	0	FALSE	4	FALSE	2.59424	2.26812	2.42571	0	FALSE	4	FALSE	2.31488	2.02388	2.1645	0	FALSE	4	FALSE	2.65642	2.32248	2.48384	0	FALSE	4	FALSE	2.33193	2.03879	2.18044	0	FALSE	4	FALSE	2.59138	2.26562	2.42303	0	FALSE	4
cg11391732	4-15	0.972649	0.514769	0.707595	0	FALSE	4	TRUE	0.189661	0.100377	0.137977	1	TRUE	4	TRUE	2.10882	1.11608	1.53415	0	FALSE	4	TRUE	1.68027	0.889274	1.22238	0	FALSE	4	TRUE	1.5789	0.835625	1.14864	0	FALSE	4	TRUE	1.92404	1.01829	1.39972	0	FALSE	4	TRUE	1.67206	0.884929	1.21641	0	FALSE	4
cg12188560	4-16	2.19173	1.40515	1.75491	0	FALSE	4	FALSE	13.5107	8.66192	10.818	1	TRUE	4	FALSE	0.764033	0.489834	0.611759	0	FALSE	4	FALSE	1.25096	0.802009	1.00164	0	FALSE	4	FALSE	0.725774	0.465305	0.581125	0	FALSE	4	FALSE	2.72755	1.74868	2.18394	0	FALSE	4	FALSE	1.09749	0.70362	0.878759	0	FALSE	4
cg12029639	4-17	1.50022	0.965054	1.20324	0	FALSE	4	FALSE	4.73445	3.04554	3.79723	0	FALSE	4	FALSE	0.580469	0.3734	0.465561	0	FALSE	4	FALSE	0.694718	0.446893	0.557194	0	FALSE	4	FALSE	1.35973	0.87468	1.09056	0	FALSE	4	FALSE	1.01485	0.652824	0.813952	0	FALSE	4	FALSE	0.546577	0.351598	0.438378	0	FALSE	4
cg27637521	4-18	0.394063	0.201603	0.281859	0	FALSE	4	FALSE	6.90205	3.5311	4.93678	0	FALSE	4	FALSE	0.359867	0.184108	0.257399	0	FALSE	4	FALSE	0.359266	0.183801	0.25697	0	FALSE	4	FALSE	0.890122	0.455387	0.636671	0	FALSE	4	FALSE	1.64586	0.842025	1.17722	0	FALSE	4	FALSE	0.430152	0.220066	0.307672	0	FALSE	4
cg01765641	4-19	1.10549	0.732316	0.899761	0	FALSE	4	FALSE	1.62386	1.0757	1.32166	0	FALSE	4	FALSE	1.2867	0.85235	1.04724	0	FALSE	4	FALSE	0.884756	0.586092	0.720103	0	FALSE	4	FALSE	0.0777499	0.0515042	0.0632807	1	FALSE	4	FALSE	0.251491	0.166596	0.204689	0	FALSE	4	FALSE	0.257745	0.170739	0.209779	0	FALSE	4
cg10398682	4-20	1.93023	0.855201	1.28481	0	FALSE	4	FALSE	11.4227	5.0609	7.60323	1	FALSE	4	FALSE	0.789181	0.349651	0.525298	0	FALSE	4	FALSE	1.47855	0.655078	0.984156	0	FALSE	4	FALSE	1.00708	0.446194	0.670339	0	FALSE	4	FALSE	6.90436	3.05902	4.59571	0	FALSE	4	FALSE	0.965226	0.427649	0.642478	0	FALSE	4
cg22736323	4-21	0.727303	0.854357	0.788274	0	FALSE	4	TRUE	4.326	5.08171	4.68865	0	FALSE	4	TRUE	0.695364	0.816838	0.753657	0	FALSE	4	TRUE	0.766164	0.900006	0.830393	0	FALSE	4	TRUE	0.643023	0.755354	0.696929	0	FALSE	4	TRUE	1.1647	1.36816	1.26234	0	FALSE	4	TRUE	0.449778	0.528351	0.487484	0	FALSE	4
cg05600174	4-22	1.16754	0.291043	0.582926	0	FALSE	4	FALSE	6.30836	1.57255	3.14963	0	FALSE	4	FALSE	0.794959	0.198167	0.396906	0	FALSE	4	FALSE	1.04697	0.260989	0.522733	0	FALSE	4	FALSE	0.714284	0.178056	0.356627	0	FALSE	4	FALSE	1.29304	0.322327	0.645586	0	FALSE	4	FALSE	1.01527	0.253087	0.506905	0	FALSE	4
cg23587449	4-23	6.40151	3.8599	4.97083	0	FALSE	4	FALSE	6.6713	4.02258	5.18033	0	FALSE	4	FALSE	1.23156	0.74259	0.956317	0	FALSE	4	FALSE	1.46024	0.880477	1.13389	0	FALSE	4	FALSE	0.964085	0.581312	0.748621	0	FALSE	4	FALSE	6.02376	3.63213	4.67751	0	FALSE	4	FALSE	1.723	1.03891	1.33792	0	FALSE	4
cg00201234	5-01	0.252961	0.785672	0.445808	0	FALSE	5	TRUE	2.11529	6.56988	3.7279	0	FALSE	5	TRUE	0.172813	0.536738	0.304557	0	FALSE	5	TRUE	0.200967	0.624181	0.354174	0	FALSE	5	TRUE	0.508376	1.57896	0.89594	0	FALSE	5	TRUE	4.07402	12.6535	7.17988	0	FALSE	5	TRUE	0.173564	0.539073	0.305882	0	FALSE	5
cg23455517	5-02	0.282041	0.878582	0.497791	0	FALSE	5	FALSE	1.38423	4.312	2.44311	0	FALSE	5	FALSE	0.562782	1.75312	0.993289	0	FALSE	5	FALSE	0.414702	1.29183	0.731933	0	FALSE	5	FALSE	0.342737	1.06766	0.604918	0	FALSE	5	FALSE	4.83119	15.0496	8.52688	0	FALSE	5	FALSE	0.457935	1.42651	0.808237	0	FALSE	5
cg01228636	5-03	2.55133	5.97882	3.90563	0	FALSE	5	FALSE	1.55898	3.65333	2.38652	0	FALSE	5	FALSE	1.23764	2.9003	1.8946	0	FALSE	5	FALSE	0.816004	1.91223	1.24916	0	FALSE	5	FALSE	0.693444	1.62503	1.06154	0	FALSE	5	FALSE	18.726	43.8827	28.6661	1	TRUE	5	FALSE	1.27914	2.99756	1.95814	0	FALSE	5
cg20727114	5-04	1.39231	1.67859	1.52876	0	FALSE	5	FALSE	1.00694	1.21398	1.10562	0	FALSE	5	FALSE	0.868785	1.04742	0.95393	0	FALSE	5	FALSE	1.48375	1.78883	1.62917	0	FALSE	5	FALSE	0.774179	0.93336	0.850051	0	FALSE	5	FALSE	9.04182	10.9009	9.92796	1	FALSE	5	FALSE	0.733065	0.883793	0.804909	0	FALSE	5
cg07935568	5-05	0.353497	1.36728	0.695219	0	FALSE	5	FALSE	0.316545	1.22436	0.622546	0	FALSE	5	FALSE	0.381716	1.47643	0.750718	0	FALSE	5	FALSE	0.586779	2.26958	1.15401	0	FALSE	5	FALSE	0.206943	0.800431	0.406994	0	FALSE	5	FALSE	2.59013	10.0183	5.09399	0	FALSE	5	FALSE	0.259414	1.00338	0.510186	0	FALSE	5
cg11271605	5-06	1.48675	1.70778	1.59344	0	FALSE	5	FALSE	10.7335	12.3292	11.5037	1	TRUE	5	FALSE	1.01566	1.16665	1.08854	0	FALSE	5	FALSE	0.989088	1.13614	1.06007	0	FALSE	5	FALSE	0.714474	0.820695	0.765745	0	FALSE	5	FALSE	22.7188	26.0963	24.3491	1	TRUE	5	FALSE	1.75237	2.0129	1.87812	0	FALSE	5
cg26014796	5-07	1.46114	3.14341	2.14312	0	FALSE	5	FALSE	0.942051	2.02668	1.38175	0	FALSE	5	FALSE	0.692949	1.49077	1.01638	0	FALSE	5	FALSE	1.07701	2.31701	1.57969	0	FALSE	5	FALSE	0.653396	1.40568	0.958366	0	FALSE	5	FALSE	5.36806	11.5485	7.87358	1	FALSE	5	FALSE	0.660907	1.42184	0.969382	0	FALSE	5
cg25358289	5-08	1.37554	1.52466	1.44818	0	FALSE	5	FALSE	0.755934	0.837881	0.795853	0	FALSE	5	FALSE	0.65851	0.729895	0.693284	0	FALSE	5	FALSE	0.996885	1.10495	1.04953	0	FALSE	5	FALSE	2.55894	2.83634	2.69407	0	FALSE	5	FALSE	7.51818	8.33318	7.9152	1	TRUE	5	FALSE	0.862214	0.955682	0.907746	0	FALSE	5
cg23130254	5-09	1.99536	6.5595	3.61781	0	FALSE	5	FALSE	1.08465	3.56566	1.9666	0	FALSE	5	FALSE	0.558866	1.8372	1.01329	0	FALSE	5	FALSE	0.395089	1.29881	0.716341	0	FALSE	5	FALSE	0.0942029	0.309681	0.170801	0	FALSE	5	FALSE	8.46307	27.8213	15.3445	1	FALSE	5	FALSE	0.120311	0.395509	0.218138	0	FALSE	5
cg15247144	5-10	1.15005	0.607575	0.835909	0	FALSE	5	FALSE	2.10016	1.10952	1.52649	0	FALSE	5	FALSE	1.76728	0.933659	1.28454	0	FALSE	5	FALSE	1.89259	0.999859	1.37562	0	FALSE	5	FALSE	1.81735	0.960109	1.32093	0	FALSE	5	FALSE	4.49468	2.37455	3.26693	0	FALSE	5	FALSE	1.6565	0.875135	1.20402	0	FALSE	5
cg18074297	5-11	2.03465	2.4226	2.22017	0	FALSE	5	FALSE	2.74238	3.26528	2.99243	0	FALSE	5	FALSE	0.670243	0.79804	0.731355	0	FALSE	5	FALSE	0.909553	1.08298	0.992486	0	FALSE	5	FALSE	11.719	13.9535	12.7875	1	FALSE	5	FALSE	21.1626	25.1978	23.0922	1	FALSE	5	FALSE	9.76478	11.6267	10.6551	1	FALSE	5
cg10056627	5-12	0.498657	1.00583	0.708211	0	FALSE	5	FALSE	0.520898	1.05069	0.739799	0	FALSE	5	FALSE	0.381484	0.769483	0.541798	0	FALSE	5	FALSE	0.859662	1.734	1.22092	0	FALSE	5	FALSE	0.434952	0.877331	0.617736	0	FALSE	5	FALSE	2.39841	4.83778	3.40632	0	FALSE	5	FALSE	0.26119	0.52684	0.370952	0	FALSE	5
cg26781150	5-13	0.7902	0.760225	0.775067	0	FALSE	5	FALSE	0.763025	0.734081	0.748413	0	FALSE	5	FALSE	0.805682	0.77512	0.790254	0	FALSE	5	FALSE	0.878392	0.845072	0.861571	0	FALSE	5	FALSE	0.966466	0.929805	0.947958	0	FALSE	5	FALSE	6.25764	6.02027	6.13781	1	FALSE	5	FALSE	1.28431	1.23559	1.25972	0	FALSE	5
cg17610929	5-14	0.376709	1.72439	0.805973	0	FALSE	5	FALSE	3.82533	17.5105	8.18435	0	FALSE	5	FALSE	0.700456	3.20635	1.49863	0	FALSE	5	FALSE	0.755753	3.45947	1.61694	0	FALSE	5	FALSE	0.509159	2.33068	1.08935	0	FALSE	5	FALSE	1.75427	8.03022	3.75329	0	FALSE	5	FALSE	1.03222	4.72501	2.20845	0	FALSE	5
cg11656547	5-15	0.734239	0.689795	0.71167	0	FALSE	5	FALSE	0.690117	0.648344	0.668905	0	FALSE	5	FALSE	0.648155	0.608921	0.628232	0	FALSE	5	FALSE	0.609437	0.572548	0.590705	0	FALSE	5	FALSE	0.700079	0.657703	0.67856	0	FALSE	5	FALSE	3.41435	3.20768	3.3094	0	FALSE	5	FALSE	0.820136	0.770493	0.794927	0	FALSE	5
cg05899618	5-16	0.633739	0.658713	0.646105	0	FALSE	5	FALSE	1.41933	1.47527	1.44703	0	FALSE	5	FALSE	0.537808	0.559001	0.548302	0	FALSE	5	FALSE	1.14221	1.18722	1.16449	0	FALSE	5	FALSE	0.527924	0.548729	0.538226	0	FALSE	5	FALSE	7.86449	8.17441	8.01795	1	FALSE	5	FALSE	0.654022	0.679795	0.666784	0	FALSE	5
cg22940152	5-17	0.492348	1.9033	0.968032	0	FALSE	5	FALSE	0.361299	1.3967	0.710369	0	FALSE	5	FALSE	0.297654	1.15066	0.585234	0	FALSE	5	FALSE	0.541193	2.09212	1.06407	0	FALSE	5	FALSE	0.341967	1.32196	0.67236	0	FALSE	5	FALSE	1.88722	7.29554	3.71057	0	FALSE	5	FALSE	0.281462	1.08806	0.553397	0	FALSE	5
cg15468095	5-18	0.638511	1.80239	1.07278	0	FALSE	5	FALSE	0.58384	1.64807	0.980923	0	FALSE	5	FALSE	0.573892	1.61999	0.964208	0	FALSE	5	FALSE	0.434219	1.22572	0.729541	0	FALSE	5	FALSE	0.508387	1.43508	0.854153	0	FALSE	5	FALSE	1.51083	4.26479	2.53838	0	FALSE	5	FALSE	0.555035	1.56676	0.932527	0	FALSE	5
cg26018901	5-19	2.12708	1.23199	1.61881	0	FALSE	5	FALSE	6.40869	3.71186	4.87731	0	FALSE	5	FALSE	1.60036	0.926916	1.21795	0	FALSE	5	FALSE	1.95004	1.12945	1.48407	0	FALSE	5	FALSE	1.86195	1.07842	1.41703	0	FALSE	5	FALSE	13.1011	7.58806	9.97056	1	FALSE	5	FALSE	1.02875	0.595842	0.782924	0	FALSE	5
cg05570980	5-20	3.67885	0.548433	1.42042	0	FALSE	5	FALSE	2.89091	0.430969	1.1162	0	FALSE	5	FALSE	2.36045	0.351889	0.911381	0	FALSE	5	FALSE	4.37598	0.652359	1.68959	0	FALSE	5	FALSE	3.0313	0.451899	1.1704	0	FALSE	5	FALSE	6.09213	0.908199	2.3522	0	FALSE	5	FALSE	2.37142	0.353525	0.915617	0	FALSE	5
cg00708598	5-21	0.684945	0.691348	0.688139	0	FALSE	5	FALSE	1.01834	1.02786	1.02309	0	FALSE	5	FALSE	0.64911	0.655177	0.652137	0	FALSE	5	FALSE	0.586615	0.592099	0.589351	0	FALSE	5	FALSE	0.851408	0.859366	0.855378	0	FALSE	5	FALSE	4.00713	4.04459	4.02582	0	FALSE	5	FALSE	0.410072	0.413905	0.411984	0	FALSE	5
cg16469386	5-22	0.270365	0.437733	0.344017	0	FALSE	5	FALSE	0.344393	0.557587	0.438211	0	FALSE	5	FALSE	0.392566	0.635581	0.499507	0	FALSE	5	FALSE	0.576949	0.934105	0.734119	0	FALSE	5	FALSE	0.391321	0.633566	0.497924	0	FALSE	5	FALSE	2.93558	4.75284	3.73528	0	FALSE	5	FALSE	0.39399	0.637886	0.501319	0	FALSE	5
cg09593286	5-23	0.735738	1.63395	1.09643	0	FALSE	5	FALSE	0.664613	1.476	0.990438	0	FALSE	5	FALSE	0.581508	1.29143	0.866591	0	FALSE	5	FALSE	0.5465	1.21369	0.81442	0	FALSE	5	FALSE	0.660108	1.46599	0.983724	0	FALSE	5	FALSE	2.17069	4.82074	3.23486	0	FALSE	5	FALSE	0.876376	1.94629	1.30602	0	FALSE	5
cg09503974	5-24	0.310731	0.596057	0.430364	0	FALSE	5	FALSE	0.264803	0.507955	0.366754	0	FALSE	5	FALSE	0.246492	0.47283	0.341393	0	FALSE	5	FALSE	0.288742	0.553875	0.399908	0	FALSE	5	FALSE	0.176656	0.338869	0.24467	0	FALSE	5	FALSE	1.00646	1.93063	1.39395	0	FALSE	5	FALSE	0.385943	0.74033	0.534533	0	FALSE	5
cg10164640	5-25	0.904961	2.49939	1.50394	0	FALSE	5	FALSE	0.811263	2.2406	1.34823	0	FALSE	5	FALSE	1.07376	2.96558	1.78447	0	FALSE	5	FALSE	0.79506	2.19585	1.3213	0	FALSE	5	FALSE	0.922529	2.5479	1.53314	0	FALSE	5	FALSE	4.86245	13.4295	8.08085	0	FALSE	5	FALSE	1.37142	3.7877	2.27915	0	FALSE	5
cg05732530	5-26	1.32594	0.397528	0.726014	0	FALSE	5	FALSE	2.14496	0.643078	1.17447	0	FALSE	5	FALSE	2.37666	0.712545	1.30134	0	FALSE	5	FALSE	3.18105	0.953708	1.74178	0	FALSE	5	FALSE	1.65227	0.495366	0.904698	0	FALSE	5	FALSE	4.18903	1.25591	2.2937	0	FALSE	5	FALSE	1.83199	0.549249	1.00311	0	FALSE	5
cg10722799	5-27	1.63683	2.31739	1.94761	0	FALSE	5	FALSE	2.19089	3.1018	2.60685	0	FALSE	5	FALSE	0.898061	1.27145	1.06857	0	FALSE	5	FALSE	1.02281	1.44807	1.217	0	FALSE	5	FALSE	10.5776	14.9755	12.5859	1	FALSE	5	FALSE	16.7518	23.7168	19.9323	1	FALSE	5	FALSE	4.04686	5.72944	4.81521	0	FALSE	5
cg26537639	5-28	0.948877	0.455494	0.657425	0	FALSE	5	FALSE	1.77874	0.853857	1.23239	0	FALSE	5	FALSE	1.29222	0.620309	0.895308	0	FALSE	5	FALSE	1.69279	0.812596	1.17284	0	FALSE	5	FALSE	0.705419	0.338625	0.488746	0	FALSE	5	FALSE	7.71868	3.70523	5.34785	0	FALSE	5	FALSE	1.1006	0.528328	0.762549	0	FALSE	5
cg17285325	5-29	0.355841	0.941526	0.578821	0	FALSE	5	FALSE	0.838717	2.21917	1.36428	0	FALSE	5	FALSE	0.417949	1.10586	0.679848	0	FALSE	5	FALSE	0.539274	1.42687	0.877198	0	FALSE	5	FALSE	0.399148	1.05611	0.649264	0	FALSE	5	FALSE	2.64191	6.99028	4.29741	0	FALSE	5	FALSE	0.389206	1.0298	0.633092	0	FALSE	5
cg20395892	5-30	3.09757	0.845888	1.6187	0	FALSE	5	FALSE	5.96729	1.62956	3.11834	0	FALSE	5	FALSE	1.81874	0.496665	0.950425	0	FALSE	5	FALSE	2.42927	0.66339	1.26947	0	FALSE	5	FALSE	1.98164	0.541149	1.03555	0	FALSE	5	FALSE	17.2716	4.71657	9.02568	1	TRUE	5	FALSE	6.71856	1.83472	3.51093	0	FALSE	5
cg21832150	5-31	0.230731	0.488295	0.335656	0	FALSE	5	FALSE	0.358693	0.7591	0.521808	0	FALSE	5	FALSE	0.336589	0.712321	0.489652	0	FALSE	5	FALSE	0.370443	0.783966	0.538901	0	FALSE	5	FALSE	0.319304	0.675742	0.464507	0	FALSE	5	FALSE	0.868905	1.83886	1.26404	0	FALSE	5	FALSE	0.349441	0.73952	0.508349	0	FALSE	5
cg07671976	5-32	0.71437	0.977156	0.835494	0	FALSE	5	FALSE	1.30296	1.78227	1.52389	0	FALSE	5	FALSE	0.520711	0.712258	0.609	0	FALSE	5	FALSE	0.628365	0.859513	0.734906	0	FALSE	5	FALSE	0.386767	0.529042	0.452345	0	FALSE	5	FALSE	2.76765	3.78575	3.23692	0	FALSE	5	FALSE	0.463982	0.634661	0.542652	0	FALSE	5
cg01820777	5-33	0.888396	1.03322	0.958074	0	FALSE	5	TRUE	0.685113	0.796795	0.738847	0	FALSE	5	TRUE	0.718934	0.836129	0.775321	0	FALSE	5	TRUE	0.744476	0.865834	0.802865	0	FALSE	5	TRUE	0.724468	0.842565	0.781288	0	FALSE	5	TRUE	2.64961	3.08152	2.85742	0	FALSE	5	TRUE	1.06869	1.24289	1.1525	0	FALSE	5
cg03826976	5-34	0.367588	0.369453	0.368519	0	FALSE	5	FALSE	2.26312	2.27461	2.26886	0	FALSE	5	FALSE	0.436436	0.438651	0.437542	0	FALSE	5	FALSE	1.0196	1.02478	1.02219	0	FALSE	5	FALSE	0.276163	0.277564	0.276863	0	FALSE	5	FALSE	4.06537	4.086	4.07567	0	FALSE	5	FALSE	0.213159	0.21424	0.213699	0	FALSE	5
cg26845300	5-35	1.79185	2.73603	2.21417	0	FALSE	5	FALSE	6.07462	9.27551	7.50634	1	FALSE	5	FALSE	0.745093	1.1377	0.920704	0	FALSE	5	FALSE	0.930571	1.42092	1.1499	0	FALSE	5	FALSE	0.507294	0.774602	0.626858	0	FALSE	5	FALSE	5.07503	7.74921	6.27116	0	FALSE	5	FALSE	0.601693	0.918743	0.743506	0	FALSE	5
cg22836229	5-36	0.452273	0.745466	0.580649	0	FALSE	5	TRUE	0.718746	1.18468	0.92276	0	FALSE	5	TRUE	0.394649	0.650486	0.506669	0	FALSE	5	TRUE	0.417931	0.688861	0.53656	0	FALSE	5	TRUE	0.489824	0.80736	0.62886	0	FALSE	5	TRUE	3.24554	5.34952	4.16678	0	FALSE	5	TRUE	0.192015	0.316491	0.246518	0	FALSE	5
cg03160740	5-37	1.39311	0.832511	1.07693	0	FALSE	5	FALSE	1.67516	1.00106	1.29497	0	FALSE	5	FALSE	0.944509	0.564429	0.730142	0	FALSE	5	FALSE	1.62305	0.969916	1.25468	0	FALSE	5	FALSE	1.39705	0.834865	1.07998	0	FALSE	5	FALSE	3.73446	2.23168	2.88689	0	FALSE	5	FALSE	1.34519	0.803875	1.03989	0	FALSE	5
cg07384961	5-38	2.05409	2.12316	2.08834	0	FALSE	5	FALSE	2.57844	2.66515	2.62144	0	FALSE	5	FALSE	1.64688	1.70226	1.67434	0	FALSE	5	FALSE	1.49481	1.54507	1.51973	0	FALSE	5	FALSE	1.15994	1.19895	1.17928	0	FALSE	5	FALSE	15.2333	15.7455	15.4873	1	FALSE	5	FALSE	1.05002	1.08533	1.06753	0	FALSE	5
[truncated: 16 more columns]

[truncated: 3 more sheets: Table S11, Table S12, Table S13]
